# Supplementary material for: Genetic insights of blood lipid metabolites on polycystic ovary syndrome risk: a bidirectional two-sample Mendelian randomization study
Source: Front Endocrinol (Lausanne). 2024 Jul 9;15:1391826. doi: 10.3389/fendo.2024.1391826 (PMC11263216; doi:10.3389/fendo.2024.1391826)
Supplement: Supplementary file 1 [file Table_1.xls]

## Sheet: Table S1
List of the identification (ID) for each of the 122 lipid blood metabolites
Metabolite ID	Metabolite	Total N
M00063	cholesterol	7813
M00542	3-hydroxybutyrate (BHBA)	7820
M01105	linoleate (18:2n6)	7780
M01110	arachidonate (20:4n6)	7816
M01114	deoxycholate	5194
M01121	margarate (17:0)	7796
M01336	palmitate (16:0)	7800
M01356	nonadecanoate (19:0)	7783
M01358	stearate (18:0)	7803
M01359	oleate (18:1n9)	7768
M01361	pentadecanoate (15:0)	7502
M01365	myristate (14:0)	7811
M01605	ursodeoxycholate	5477
M01644	heptanoate (7:0)	7802
M01645	laurate (12:0)	7793
M01712	cortisol	7795
M01769	cortisone	7575
M10642	caprate (10:0)	7799
M12035	pelargonate (9:0)	7803
M12067	undecanoate (11:0)	7500
M12261	taurodeoxycholate	1564
M15122	glycerol	7800
M15365	glycerol 3-phosphate (G3P)	7781
M15500	carnitine	7797
M15506	choline	7750
M15990	glycerophosphorylcholine (GPC)	7156
M17805	dihomo-linoleate (20:2n6)	7800
M17945	2-hydroxystearate	7763
M18467	eicosapentaenoate (EPA; 20:5n3)	7816
M18474	estrone 3-sulfate	957
M18476	glycocholate	5995
M18477	glycodeoxycholate	1477
M18494	taurochenodeoxycholate	5716
M18497	taurocholate	4032
M19323	docosahexaenoate (DHA; 22:6n3)	7818
M19324	1-stearoylglycerophosphoinositol	7694
M19934	myo-inositol	7803
M21127	1-palmitoylglycerol (1-monopalmitin)	7429
M21184	1-oleoylglycerol (1-monoolein)	5717
M21188	1-stearoylglycerol (1-monostearin)	6965
M22189	palmitoylcarnitine	7701
M22842	cholate	5929
M27447	1-linoleoylglycerol (1-monolinolein)	2797
M27531	hyodeoxycholate	6025
M31591	androsterone sulfate	7785
M31787	3-carboxy-4-methyl-5-propyl-2-furanpropanoate (CMPF)	7812
M32198	acetylcarnitine	7805
M32328	hexanoylcarnitine	7786
M32346	glycochenodeoxycholate	7087
M32379	scyllo-inositol	6500
M32388	dodecanedioate	6478
M32412	butyrylcarnitine	7796
M32418	myristoleate (14:1n5)	7804
M32425	dehydroisoandrosterone sulfate (DHEA-S)	7793
M32452	propionylcarnitine	7813
M32489	caproate (6:0)	7811
M32492	caprylate (8:0)	7802
M32497	10-undecenoate (11:1n1)	7806
M32504	docosapentaenoate (n3 DPA; 22:5n3)	7821
M32635	1-linoleoylglycerophosphoethanolamine*	7817
M32654	3-dehydrocarnitine*	7809
M32762	X-11445--5-alpha-pregnan-3beta,20alpha-disulfate	2570
M32980	adrenate (22:4n6)	7778
M33228	1-arachidonoylglycerophosphocholine*	7507
M33230	1-palmitoleoylglycerophosphocholine*	7812
M33443	valerate	4102
M33447	palmitoleate (16:1n7)	7776
M33488	lathosterol	5457
M33587	eicosenoate (20:1n9 or 11)	7799
M33821	1-eicosatrienoylglycerophosphocholine*	7809
M33822	1-docosahexaenoylglycerophosphocholine*	7798
M33871	1-eicosadienoylglycerophosphocholine*	6892
M33883	X-12441--12-hydroxyeicosatetraenoate (12-HETE)	2761
M33884	X-12442--5,8-tetradecadienoate	7780
M33936	octanoylcarnitine	7790
M33941	decanoylcarnitine	7766
M33955	1-palmitoylglycerophosphocholine	7803
M33957	1-heptadecanoylglycerophosphocholine	7422
M33960	1-oleoylglycerophosphocholine	7812
M33961	1-stearoylglycerophosphocholine	7817
M33968	5-dodecenoate (12:1n7)	7770
M33969	stearidonate (18:4n3)	7775
M33971	10-heptadecenoate (17:1n7)	7795
M33972	10-nonadecenoate (19:1n9)	7789
M33973	epiandrosterone sulfate	7769
M34035	linolenate [alpha or gamma; (18:3n3 or 6)]	7786
M34214	1-arachidonoylglycerophosphoinositol*	7797
M34409	stearoylcarnitine	7183
M34416	1-stearoylglycerophosphoethanolamine	7369
M34419	1-linoleoylglycerophosphocholine	7795
M34534	laurylcarnitine	5170
M34674	X-12990--docosapentaenoic acid (n6-DPA)	2581
M34732	isovalerate	7080
M34878	X-13183--stearamide	2503
M35160	oleoylcarnitine	7708
M35186	1-arachidonoylglycerophosphoethanolamine*	7798
M35189	X-13431--nonanoylcarnitine*	6591
M35253	2-palmitoylglycerophosphocholine*	7695
M35254	2-oleoylglycerophosphocholine*	7524
M35255	2-stearoylglycerophosphocholine*	7730
M35257	2-linoleoylglycerophosphocholine*	6894
M35305	1-palmitoylglycerophosphoinositol*	6282
M35472	2-tetradecenoyl carnitine	6998
M35626	1-myristoylglycerophosphocholine	7812
M35628	1-oleoylglycerophosphoethanolamine	7749
M35631	1-palmitoylglycerophosphoethanolamine	7763
M35669	tetradecanedioate	6046
M35675	2-hydroxypalmitate	7797
M35678	hexadecanedioate	6887
M35718	dihomo-linolenate (20:3n3 or n6)	7805
M36754	octadecanedioate	7300
M36776	7-alpha-hydroxy-3-oxo-4-cholestenoate (7-Hoca)	7784
M36802	n-Butyl Oleate	4542
M36850	taurolithocholate 3-sulfate	6904
M37112	chiro-inositol	2729
M37190	5alpha-androstan-3beta,17beta-diol disulfate	7345
M37202	4-androsten-3beta,17beta-diol disulfate 1*	7804
M37203	4-androsten-3beta,17beta-diol disulfate 2*	7776
M37253	2-hydroxyglutarate	6287
M37506	palmitoyl sphingomyelin	7814
M38178	cis-4-decenoyl carnitine	7660
M38768	15-methylpalmitate (isobar with 2-methylpalmitate)	7371

## Sheet: Table S2
Detailed information of instrumental variables used in MR analyses
	SNP	effect_allele.exposure	other_allele.exposure	effect_allele.outcome	other_allele.outcome	beta.exposure	beta.outcome	eaf.exposure	eaf.outcome	se.outcome	pval.outcome	se.exposure	pval.exposure	R2	F
M00063	rs10011091	T	C	T	C	0.0086	0.051	0.8159	0.83	0.041	0.21	0.0018	2.151e-06	0.00308983	22.821
M00063	rs1005596	A	G	A	G	0.0115	-0.13	0.1014	0.092	0.055	0.015	0.0025	4.195e-06	0.00286482	21.1543
M00063	rs10207315	T	G	T	G	0.0078	0.07	0.2432	0.24	0.036	0.054	0.0017	4.789e-06	0.00285022	21.0462
M00063	rs1077835	A	G	A	G	-0.0108	0.04	0.7912	0.79	0.039	0.31	0.0023	2.444e-06	0.00298484	22.0432
M00063	rs11022174	A	G	A	G	0.0101	-0.024	0.295	0.38	0.037	0.51	0.0023	7.361e-06	0.00261143	19.2783
M00063	rs11106131	T	G	T	G	-0.0089	0.0046	0.2379	0.26	0.038	0.9	0.0019	1.807e-06	0.00297035	21.9359
M00063	rs11111293	T	C	T	C	-0.008	0.052	0.7914	0.78	0.04	0.2	0.0018	6.118e-06	0.00267485	19.7477
M00063	rs1124515	A	G	A	G	-0.0078	0.034	0.2539	0.24	0.037	0.37	0.0017	6.006e-06	0.00285022	21.0462
M00063	rs11577912	A	C	A	C	-0.0081	-0.031	0.7926	0.8	0.04	0.44	0.0018	4.288e-06	0.00274195	20.2445
M00063	rs11610936	T	C	T	C	-0.0121	0.046	0.0989	0.098	0.052	0.38	0.0025	1.343e-06	0.00317058	23.4192
M00063	rs11625953	A	G	A	G	-0.0082	0.097	0.7519	0.72	0.035	0.0053	0.0018	7.251e-06	0.00280988	20.7475
M00063	rs11813145	A	G	A	G	0.0076	-0.017	0.3414	0.34	0.033	0.6	0.0017	5.867e-06	0.00270632	19.9807
M00063	rs12648765	A	G	A	G	0.0564	0.049	0.9861	0.98	0.14	0.72	0.0122	3.568e-06	0.0119771	21.3474
M00063	rs12881180	T	C	T	C	-0.0081	-0.021	0.1867	0.17	0.041	0.61	0.0018	5.246e-06	0.00274195	20.2445
M00063	rs1388085	C	G	C	G	-0.0153	-0.0072	0.0793	0.077	0.059	0.9	0.0032	2e-06	0.00309431	22.8541
M00063	rs1411983	A	T	A	T	-0.0073	0.0014	0.594	0.6	0.033	0.97	0.0017	9.208e-06	0.00249741	18.4344
M00063	rs1433904	T	C	T	C	0.0442	-0.073	0.0228	0.031	0.091	0.42	0.0097	5.056e-06	0.0116403	20.74
M00063	rs1479402	T	C	T	C	0.0306	0.092	0.0137	0.015	0.14	0.51	0.0068	6.854e-06	0.00274195	20.2445
M00063	rs17293443	T	C	T	C	0.0078	0.093	0.7718	0.78	0.039	0.017	0.0017	8.091e-06	0.00285022	21.0462
M00063	rs17683567	T	C	T	C	0.0078	-0.038	0.2146	0.22	0.037	0.31	0.0017	7.567e-06	0.00285022	21.0462
M00063	rs17765253	A	G	A	G	0.0096	0.048	0.1845	0.21	0.039	0.22	0.0018	8.265e-08	0.00384725	28.4367
M00063	rs1778777	A	C	A	C	-0.009	-0.0051	0.777	0.77	0.039	0.9	0.002	6.795e-06	0.00360176	20.2428
M00063	rs2026590	T	G	T	G	0.008	-0.035	0.2176	0.21	0.038	0.36	0.0017	3.764e-06	0.00299782	22.1393
M00063	rs2031725	A	G	A	G	0.0082	-0.035	0.2044	0.23	0.037	0.35	0.0017	1.992e-06	0.00314911	23.2601
M00063	rs2050223	A	G	A	G	-0.0078	-0.03	0.2016	0.19	0.04	0.44	0.0017	7.22e-06	0.00285022	21.0462
M00063	rs2076334	C	G	C	G	-0.0076	-0.0028	0.7581	0.74	0.035	0.94	0.0017	8.984e-06	0.00270632	19.9807
M00063	rs2213260	A	G	A	G	-0.0128	0.0008	0.0965	0.11	0.049	0.99	0.0025	3.304e-07	0.0035467	26.2073
M00063	rs2242196	T	C	T	C	-0.008	-0.079	0.8137	0.83	0.043	0.063	0.0018	5.743e-06	0.00267485	19.7477
M00063	rs2869804	A	G	A	G	0.0078	-0.027	0.2489	0.26	0.039	0.49	0.0017	6.503e-06	0.00285022	21.0462
M00063	rs2870664	T	C	T	C	0.0147	-0.0096	0.4767	0.47	0.031	0.76	0.0031	1.602e-06	0.0125937	22.4604
M00063	rs4401492	T	G	T	G	0.0082	-0.044	0.1795	0.2	0.039	0.26	0.0018	4.515e-06	0.00280988	20.7475
M00063	rs445925	A	G	A	G	-0.025	-0.0066	0.079	0.099	0.055	0.9	0.004	4.105e-10	0.00692467	39.0486
M00063	rs4544230	A	C	A	C	-0.0079	-0.038	0.5639	0.59	0.032	0.23	0.0017	1.69e-06	0.00292356	21.5893
M00063	rs4602115	T	G	T	G	0.0146	0.032	0.7133	0.72	0.035	0.37	0.0033	7.651e-06	0.0109807	19.5517
M00063	rs4970834	T	C	T	C	-0.0099	0.0036	0.1813	0.18	0.041	0.93	0.0018	2.284e-08	0.00409046	30.2418
M00063	rs6511720	T	G	T	G	-0.0136	-0.05	0.1197	0.1	0.052	0.34	0.0027	3.688e-07	0.00343308	25.3649
M00063	rs6603141	A	G	A	G	-0.0081	-0.014	0.258	0.26	0.036	0.7	0.0017	2.608e-06	0.003073	22.6963
M00063	rs6718960	A	G	A	G	0.0082	-0.0005	0.7439	0.74	0.035	0.99	0.0017	2.187e-06	0.00314911	23.2601
M00063	rs6970076	T	C	T	C	-0.0079	-0.051	0.7679	0.76	0.037	0.16	0.0017	4.366e-06	0.00292356	21.5893
M00063	rs7148384	T	C	T	C	0.0078	0.081	0.1823	0.18	0.04	0.04	0.0018	9.578e-06	0.00254311	18.7727
M00063	rs7329734	T	C	T	C	-0.0081	0.0084	0.8201	0.82	0.039	0.83	0.0018	5.683e-06	0.00274195	20.2445
M00063	rs7595385	T	C	T	C	0.0237	0.036	0.9759	0.96	0.084	0.67	0.0051	3.833e-06	0.00292356	21.5893
M00063	rs7697390	T	C	T	C	0.0077	-0.0044	0.7944	0.79	0.041	0.91	0.0017	9.548e-06	0.00277781	20.51
M00063	rs7761068	A	G	A	G	-0.0076	-0.012	0.5758	0.57	0.034	0.73	0.0017	5.787e-06	0.00270632	19.9807
M00063	rs810551	C	G	C	G	0.008	-0.01	0.7904	0.79	0.04	0.8	0.0017	4.659e-06	0.00299782	22.1393
M00063	rs871748	T	C	T	C	-0.0082	0.073	0.182	0.18	0.042	0.078	0.0018	8.562e-06	0.00280988	20.7475
M00063	rs886282	T	C	T	C	0.0081	-0.016	0.1989	0.22	0.039	0.68	0.0018	3.711e-06	0.00274195	20.2445
M00542	rs11224003	A	G	A	G	0.0419	0.01	0.177	0.21	0.041	0.81	0.0093	7.072e-06	0.00274626	20.2929
M00542	rs11719883	C	G	C	G	-0.0524	0.067	0.8445	0.83	0.043	0.13	0.0103	3.864e-07	0.00349896	25.8744
M00542	rs13288937	A	C	A	C	0.2488	-0.037	0.0205	0.014	0.15	0.8	0.0526	2.287e-06	0.0125104	22.3479
M00542	rs17508336	A	G	A	G	-0.0891	0.038	0.9524	0.93	0.066	0.57	0.0193	3.87e-06	0.0028831	21.307
M00542	rs2249219	C	G	C	G	0.0362	-0.015	0.2839	0.28	0.036	0.68	0.0081	7.545e-06	0.00270237	19.9678
M00542	rs2295758	T	C	T	C	-0.1137	-0.042	0.9754	0.98	0.11	0.71	0.0255	8.568e-06	0.00268995	19.8757
M00542	rs4838537	T	C	T	C	0.3226	0.057	0.0133	0.032	0.1	0.58	0.0699	3.964e-06	0.0119173	21.2756
M00542	rs7314742	T	G	T	G	-0.0358	-0.015	0.2662	0.25	0.037	0.68	0.008	8.508e-06	0.00270945	20.0202
M00542	rs8000457	T	C	T	C	-0.2093	-0.06	0.9661	0.93	0.065	0.36	0.0433	1.351e-06	0.0130576	23.3384
M01105	rs11719883	C	G	C	G	-0.0174	0.067	0.8444	0.83	0.043	0.13	0.0034	3.567e-07	0.00355886	26.1832
M01105	rs12238083	T	C	T	C	0.0152	-0.097	0.1389	0.14	0.045	0.032	0.0033	3.008e-06	0.00288485	21.21
M01105	rs12336893	T	G	T	G	0.0289	-0.024	0.9588	0.94	0.07	0.73	0.0062	2.677e-06	0.00295424	21.7217
M01105	rs13225022	A	G	A	G	-0.0123	0.037	0.6784	0.63	0.033	0.26	0.0026	1.402e-06	0.00304269	22.3741
M01105	rs13280152	T	G	T	G	0.0162	-0.0018	0.1202	0.12	0.047	0.97	0.0033	1.224e-06	0.00327564	24.0926
M01105	rs1477025	T	C	T	C	0.0109	0.031	0.6545	0.64	0.032	0.33	0.0024	7.625e-06	0.00280497	20.6211
M01105	rs1502521	T	C	T	C	0.0118	-0.013	0.7325	0.74	0.035	0.71	0.0025	1.878e-06	0.0030289	22.2723
M01105	rs16911296	A	G	A	G	-0.0209	-0.044	0.0771	0.08	0.058	0.45	0.0045	4.18e-06	0.00293299	21.565
M01105	rs17087487	A	G	A	G	-0.0231	0.059	0.053	0.073	0.061	0.34	0.0052	7.997e-06	0.00268391	19.7287
M01105	rs1956159	A	G	A	G	-0.0109	-0.03	0.6895	0.71	0.034	0.38	0.0024	7.794e-06	0.00280497	20.6211
M01105	rs2158555	C	G	C	G	-0.0337	0.096	0.0331	0.025	0.11	0.4	0.0075	7.905e-06	0.00274575	20.1845
M01105	rs2242415	A	C	A	C	0.0109	-0.0053	0.6233	0.61	0.034	0.87	0.0024	8.242e-06	0.00280497	20.6211
M01105	rs4654501	A	G	A	G	0.0111	-0.0098	0.7671	0.78	0.038	0.8	0.0025	9.227e-06	0.00268113	19.7082
M01105	rs6075489	A	G	A	G	0.0113	0.028	0.7177	0.7	0.035	0.42	0.0025	9.513e-06	0.00277835	20.4248
M01105	rs7014120	A	G	A	G	0.0148	0.014	0.1341	0.15	0.044	0.74	0.0033	5.666e-06	0.00273542	20.1084
M01105	rs7898173	A	G	A	G	-0.0143	-0.038	0.1419	0.14	0.046	0.4	0.0032	6.806e-06	0.00271587	19.9643
M01110	rs10091394	A	G	A	G	0.0082	-0.028	0.4252	0.39	0.032	0.38	0.0018	6.749e-06	0.00280912	20.7475
M01110	rs1010069	A	G	A	G	0.0081	-0.031	0.4623	0.45	0.032	0.32	0.0018	8.583e-06	0.00274121	20.2445
M01110	rs10514491	T	C	T	C	0.012	0.043	0.6782	0.69	0.035	0.21	0.0026	2.859e-06	0.00288318	21.296
M01110	rs11837423	A	G	A	G	0.0385	-0.06	0.088	0.077	0.066	0.36	0.008	1.519e-06	0.0129447	23.1339
M01110	rs12086701	A	G	A	G	0.0455	-0.061	0.0125	0.017	0.13	0.64	0.0102	8.448e-06	0.00269377	19.8932
M01110	rs12352829	A	G	A	G	-0.0134	0.0044	0.1506	0.15	0.044	0.92	0.0027	5.843e-07	0.00333228	24.6243
M01110	rs12532113	T	C	T	C	-0.028	-0.024	0.961	0.95	0.077	0.76	0.006	3.061e-06	0.00387314	21.77
M01110	rs1430209	T	C	T	C	-0.0086	-0.042	0.5313	0.52	0.031	0.18	0.0018	1.865e-06	0.003089	22.821
M01110	rs180022	T	C	T	C	0.0117	-0.021	0.8328	0.81	0.044	0.63	0.0026	9.431e-06	0.00274121	20.2445
M01110	rs2023938	T	C	T	C	-0.0158	0.03	0.9026	0.9	0.052	0.57	0.0035	6.866e-06	0.00275859	20.3732
M01110	rs2297838	A	C	A	C	0.0119	0.048	0.1623	0.16	0.043	0.26	0.0027	9.332e-06	0.00262986	19.42
M01110	rs2453712	T	C	T	C	0.0169	0.012	0.0942	0.11	0.051	0.81	0.0036	2.657e-06	0.0029825	22.0318
M01110	rs2727270	T	C	T	C	-0.0506	-0.04	0.1066	0.14	0.046	0.38	0.0034	6.091e-50	0.0291869	221.424
M01110	rs2842972	T	C	T	C	0.008	0.02	0.5769	0.58	0.031	0.51	0.0018	9.387e-06	0.00267412	19.7477
M01110	rs4982495	T	C	T	C	-0.0084	-0.011	0.4275	0.42	0.031	0.73	0.0018	3.272e-06	0.00294741	21.7719
M01110	rs532098	A	G	A	G	0.009	0.066	0.461	0.47	0.033	0.043	0.002	6.795e-06	0.0036024	20.2428
M01110	rs650436	T	C	T	C	0.0136	-0.027	0.4203	0.45	0.031	0.39	0.0026	1.565e-07	0.00370024	27.3535
M01110	rs6535974	A	G	A	G	-0.0122	-0.017	0.8465	0.86	0.044	0.7	0.0027	5.801e-06	0.00276375	20.4115
M01110	rs6568389	T	C	T	C	0.0157	-0.031	0.8061	0.7	0.034	0.36	0.0033	2.164e-06	0.00306301	22.6284
M01110	rs6573402	A	G	A	G	-0.0119	0.036	0.8268	0.83	0.041	0.37	0.0027	7.922e-06	0.00262986	19.42
M01110	rs7169869	A	G	A	G	-0.0194	0.027	0.5404	0.48	0.031	0.39	0.0043	6.586e-06	0.0113946	20.3317
M01110	rs7992190	A	G	A	G	0.0084	0.033	0.5226	0.5	0.032	0.29	0.0018	3.851e-06	0.00294741	21.7719
M01110	rs8123073	A	G	A	G	-0.0372	0.13	0.983	0.97	0.1	0.19	0.0082	5.942e-06	0.00278584	20.575
M01110	rs9679675	A	C	A	C	0.0092	0.025	0.4732	0.49	0.031	0.43	0.0018	4.167e-07	0.00353348	26.1164
M01114	rs10134653	T	C	T	C	0.0361	-0.0044	0.3144	0.35	0.033	0.9	0.0077	2.526e-06	0.0044351	21.9714
M01114	rs102940	A	G	A	G	0.0406	-0.029	0.8139	0.81	0.04	0.48	0.0088	4.023e-06	0.00429554	21.277
M01114	rs1030431	A	G	A	G	-0.0336	0.023	0.3418	0.32	0.034	0.49	0.0072	3.326e-06	0.00439442	21.769
M01114	rs12405017	T	C	T	C	-0.1891	-0.14	0.9817	0.98	0.14	0.33	0.0426	9.175e-06	0.0134345	19.6772
M01114	rs17131011	A	G	A	G	-0.0781	0.0076	0.0404	0.044	0.075	0.92	0.0174	6.882e-06	0.00406663	20.1385
M01114	rs17641342	C	G	C	G	0.0725	-0.027	0.1639	0.17	0.046	0.55	0.0159	5.262e-06	0.014165	20.7626
M01114	rs2002212	A	G	A	G	-0.0691	-0.0009	0.049	0.053	0.073	0.99	0.0155	7.817e-06	0.00401188	19.8663
M01114	rs2140798	T	C	T	C	-0.0519	0.057	0.0986	0.12	0.05	0.25	0.0117	8.8e-06	0.00397224	19.6692
M01114	rs2391088	A	G	A	G	-0.0341	0.053	0.6873	0.71	0.034	0.12	0.0073	2.923e-06	0.00440299	21.8116
M01114	rs3752241	C	G	C	G	0.0574	0.0098	0.8684	0.82	0.044	0.82	0.0126	5.523e-06	0.00418852	20.7447
M01114	rs4244808	T	G	T	G	0.0305	0.03	0.5307	0.52	0.032	0.35	0.0068	8.3e-06	0.00406084	20.1097
M01114	rs4579412	A	C	A	C	-0.0414	0.019	0.1469	0.13	0.046	0.68	0.0091	4.771e-06	0.00417735	20.6891
M01114	rs7262824	T	C	T	C	0.0357	0.056	0.2062	0.2	0.038	0.14	0.008	8.697e-06	0.00401983	19.9058
M01114	rs7269193	A	G	A	G	-0.0528	-0.02	0.9092	0.87	0.05	0.68	0.0116	5.034e-06	0.00418151	20.7098
M01114	rs7427777	A	C	A	C	0.1291	-0.015	0.0483	0.046	0.082	0.85	0.0286	6.361e-06	0.0138861	20.3479
M01114	rs9556362	T	C	T	C	-0.0825	-0.087	0.0351	0.049	0.073	0.24	0.0186	9.455e-06	0.0039715	19.6655
M01114	rs9851393	A	G	A	G	0.0297	-0.034	0.5199	0.5	0.031	0.27	0.0066	7.383e-06	0.0040874	20.2418
M01121	rs11118120	A	C	A	C	-0.019	-0.1	0.8501	0.83	0.044	0.02	0.004	1.965e-06	0.00306075	22.5564
M01121	rs11719883	C	G	C	G	-0.0211	0.067	0.8445	0.83	0.043	0.13	0.0043	1.002e-06	0.00326572	24.0719
M01121	rs11940037	T	C	T	C	0.019	-0.033	0.842	0.82	0.041	0.41	0.0041	2.821e-06	0.00291369	21.4695
M01121	rs17351329	A	G	A	G	-0.0185	-0.0033	0.8651	0.85	0.044	0.94	0.0041	5.372e-06	0.00276278	20.3544
M01121	rs17392530	A	G	A	G	0.0335	-0.016	0.9634	0.97	0.086	0.85	0.0075	7.644e-06	0.00270746	19.9457
M01121	rs2305384	A	G	A	G	-0.0138	-0.027	0.3991	0.42	0.032	0.39	0.0031	6.684e-06	0.00268929	19.8115
M01121	rs4470674	A	T	A	T	-0.0141	-0.034	0.7182	0.7	0.035	0.33	0.0031	6.639e-06	0.00280715	20.6822
M01121	rs7583745	T	C	T	C	-0.0348	-0.02	0.884	0.9	0.052	0.71	0.0075	3.062e-06	0.0120309	21.5052
M01336	rs10004910	A	G	A	G	0.0085	-0.012	0.5632	0.56	0.031	0.69	0.0017	5.383e-07	0.00338891	24.9932
M01336	rs10021069	T	C	T	C	0.0227	-0.028	0.9663	0.97	0.091	0.76	0.0049	4.318e-06	0.00291064	21.4556
M01336	rs10199787	T	C	T	C	0.0077	-0.0028	0.6173	0.62	0.032	0.93	0.0017	6.198e-06	0.00278271	20.51
M01336	rs10242171	A	G	A	G	-0.0121	-0.043	0.1355	0.14	0.048	0.37	0.0026	3.727e-06	0.00293725	21.6524
M01336	rs11118120	A	C	A	C	-0.0137	-0.1	0.8495	0.83	0.044	0.02	0.0029	3.158e-06	0.00302638	22.3114
M01336	rs11193635	T	C	T	C	0.0087	0.078	0.6724	0.67	0.034	0.022	0.0018	7.342e-07	0.00316745	23.3548
M01336	rs11222474	T	G	T	G	-0.0082	-0.013	0.6036	0.64	0.032	0.67	0.0017	1.42e-06	0.00315466	23.2601
M01336	rs12147529	A	G	A	G	0.0078	-0.027	0.4485	0.44	0.033	0.4	0.0017	5.917e-06	0.00285525	21.0462
M01336	rs12339515	A	C	A	C	0.0223	0.015	0.9627	0.96	0.084	0.86	0.0049	5.952e-06	0.00280925	20.7062
M01336	rs13355979	A	G	A	G	-0.0078	-0.031	0.5663	0.58	0.032	0.33	0.0017	3.942e-06	0.00285525	21.0462
M01336	rs1480298	T	C	T	C	-0.0077	0.052	0.3468	0.36	0.033	0.11	0.0017	5.772e-06	0.00278271	20.51
M01336	rs16882365	A	T	A	T	0.0152	0.059	0.0779	0.088	0.054	0.27	0.0033	4.634e-06	0.00287741	21.21
M01336	rs1795289	T	C	T	C	0.0079	-0.032	0.651	0.65	0.032	0.33	0.0017	4.629e-06	0.00292871	21.5893
M01336	rs1822906	A	G	A	G	0.0114	-0.042	0.2047	0.19	0.04	0.29	0.0024	2.191e-06	0.0030595	22.5564
M01336	rs2242415	A	C	A	C	0.0078	-0.0053	0.6233	0.61	0.034	0.87	0.0017	5.285e-06	0.00285525	21.0462
M01336	rs2305384	A	G	A	G	-0.0083	-0.027	0.3979	0.42	0.032	0.39	0.0017	9.05e-07	0.00323182	23.8309
M01336	rs2931382	A	C	A	C	0.0077	0.018	0.5839	0.56	0.032	0.56	0.0017	5.766e-06	0.00278271	20.51
M01336	rs4408	A	G	A	G	0.0107	-0.037	0.1844	0.19	0.042	0.38	0.0024	9.964e-06	0.00269629	19.8713
M01336	rs4420815	A	G	A	G	-0.015	0.0085	0.143	0.14	0.045	0.85	0.003	5.733e-07	0.00445553	24.991
M01336	rs4470674	A	T	A	T	-0.0106	-0.034	0.7184	0.7	0.035	0.33	0.0022	2.019e-06	0.00314769	23.2086
M01336	rs577266	A	C	A	C	-0.009	-0.031	0.637	0.66	0.033	0.35	0.002	6.795e-06	0.00361204	20.2427
M01336	rs6453594	A	G	A	G	-0.0106	-0.038	0.2196	0.24	0.036	0.29	0.0024	9.305e-06	0.00264626	19.5016
M01336	rs6540294	A	C	A	C	-0.008	0.033	0.451	0.46	0.032	0.31	0.0017	2.872e-06	0.0030031	22.1393
M01336	rs7190489	T	C	T	C	0.0078	0.021	0.3841	0.37	0.032	0.51	0.0018	8.948e-06	0.0025476	18.7727
M01336	rs7565567	A	C	A	C	-0.042	-0.0006	0.982	0.97	0.1	1	0.009	3.061e-06	0.0038835	21.77
M01336	rs7710595	A	C	A	C	0.0083	0.022	0.548	0.52	0.031	0.46	0.0018	3.148e-06	0.00288371	21.2566
M01336	rs802993	A	G	A	G	-0.0278	0.0082	0.0685	0.073	0.061	0.89	0.0063	9.106e-06	0.0109057	19.4499
M01336	rs942888	A	G	A	G	-0.0076	0.031	0.4776	0.47	0.031	0.32	0.0017	6.292e-06	0.0027111	19.9807
M01336	rs9809122	A	G	A	G	-0.008	-0.027	0.5296	0.51	0.031	0.38	0.0017	2.445e-06	0.0030031	22.1393
M01336	rs986779	A	G	A	G	-0.0075	-0.0047	0.5475	0.55	0.031	0.88	0.0017	9.025e-06	0.00264041	19.4584
M01356	rs10156335	A	G	A	G	-0.0153	0.028	0.8473	0.83	0.043	0.51	0.0034	7.174e-06	0.00275314	20.2445
M01356	rs11118895	T	C	T	C	0.0202	-0.032	0.4675	0.44	0.031	0.3	0.0045	7.155e-06	0.0113512	20.1272
M01356	rs11674467	T	C	T	C	0.0148	0.0023	0.4181	0.44	0.033	0.94	0.003	7.005e-07	0.00330706	24.3311
M01356	rs11780703	T	C	T	C	-0.0127	0.055	0.7557	0.76	0.036	0.13	0.0026	9.892e-07	0.00324228	23.853
M01356	rs11828531	A	G	A	G	-0.072	0.058	0.9788	0.98	0.1	0.56	0.0161	7.732e-06	0.0112672	19.9764
M01356	rs1483739	A	C	A	C	0.0117	-0.01	0.2369	0.24	0.039	0.8	0.0026	9.507e-06	0.00275314	20.2445
M01356	rs17066836	C	G	C	G	-0.0707	-0.26	0.0202	0.019	0.13	0.041	0.0157	6.243e-06	0.0114228	20.2556
M01356	rs17081305	T	C	T	C	0.031	-0.016	0.9657	0.97	0.089	0.85	0.0067	4.068e-06	0.0029101	21.402
M01356	rs17511568	T	C	T	C	0.0152	-0.026	0.8423	0.8	0.041	0.53	0.0033	5.26e-06	0.00288406	21.21
M01356	rs1801838	T	C	T	C	-0.0469	-0.0098	0.9655	0.89	0.049	0.84	0.0105	8.513e-06	0.00271261	19.9457
M01356	rs281216	T	G	T	G	0.0205	0.11	0.9184	0.9	0.056	0.052	0.0043	1.704e-06	0.00308907	22.7223
M01356	rs4472784	T	C	T	C	-0.0118	-0.044	0.3048	0.32	0.034	0.2	0.0026	4.782e-06	0.00280027	20.592
M01356	rs603424	A	G	A	G	0.0182	0.0013	0.1833	0.17	0.044	0.98	0.0032	2.229e-08	0.00439068	32.3388
M01356	rs7135366	T	C	T	C	-0.0219	-0.11	0.0762	0.091	0.056	0.042	0.0049	6.549e-06	0.00271591	19.97
M01356	rs721757	A	C	A	C	-0.0524	-0.08	0.0391	0.087	0.059	0.17	0.0115	5.241e-06	0.0116918	20.7382
M01356	rs9291034	T	C	T	C	-0.0117	0.027	0.4068	0.41	0.033	0.41	0.0026	5.416e-06	0.00275314	20.2445
M01358	rs10152773	T	C	T	C	-0.0224	0.012	0.0425	0.044	0.08	0.88	0.0049	4.733e-06	0.00283328	20.8923
M01358	rs10242171	A	G	A	G	-0.012	-0.043	0.1356	0.14	0.048	0.37	0.0026	4.246e-06	0.00288787	21.296
M01358	rs10498606	A	C	A	C	-0.0077	0.039	0.4534	0.46	0.031	0.2	0.0017	6.402e-06	0.00278158	20.51
M01358	rs1075227	T	C	T	C	0.009	0.015	0.552	0.55	0.031	0.63	0.002	6.795e-06	0.00360946	20.2428
M01358	rs10853932	T	C	T	C	0.008	0.0015	0.345	0.33	0.034	0.96	0.0018	5.449e-06	0.00267847	19.7477
M01358	rs11118120	A	C	A	C	-0.0121	-0.1	0.8531	0.83	0.044	0.02	0.0025	1.176e-06	0.00317488	23.4192
M01358	rs11719883	C	G	C	G	-0.0125	0.067	0.8443	0.83	0.043	0.13	0.0026	1.882e-06	0.00313277	23.1076
M01358	rs12353451	A	G	A	G	-0.0223	-0.019	0.0373	0.037	0.084	0.82	0.0049	6.061e-06	0.00280811	20.7062
M01358	rs1237044	T	C	T	C	0.0081	0.01	0.5836	0.58	0.033	0.76	0.0018	5.097e-06	0.00274567	20.2445
M01358	rs1275945	T	C	T	C	0.0078	-0.036	0.6367	0.62	0.032	0.26	0.0017	5.447e-06	0.00285409	21.0462
M01358	rs13355979	A	G	A	G	-0.0076	-0.031	0.5665	0.58	0.032	0.33	0.0017	6.232e-06	0.00270999	19.9807
M01358	rs1426441	A	G	A	G	0.0113	0.011	0.1423	0.17	0.041	0.78	0.0025	4.871e-06	0.00277006	20.4248
M01358	rs1477025	T	C	T	C	0.0087	0.031	0.6547	0.64	0.032	0.33	0.0017	4.828e-07	0.00354825	26.1832
M01358	rs1480309	T	C	T	C	-0.0078	0.054	0.3479	0.36	0.033	0.096	0.0017	5.199e-06	0.00285409	21.0462
M01358	rs1501586	A	G	A	G	0.008	-0.021	0.6724	0.65	0.033	0.53	0.0017	4.862e-06	0.00300188	22.1393
M01358	rs17081305	T	C	T	C	0.0231	-0.016	0.9656	0.97	0.089	0.85	0.005	3.566e-06	0.00289363	21.3386
M01358	rs17669878	C	G	C	G	0.008	-0.013	0.3741	0.37	0.033	0.7	0.0017	3.255e-06	0.00300188	22.1393
M01358	rs1919403	T	G	T	G	-0.0076	0.038	0.3842	0.37	0.032	0.24	0.0017	9.744e-06	0.00270999	19.9807
M01358	rs1922419	A	G	A	G	-0.0182	0.0083	0.7807	0.78	0.038	0.83	0.0039	3.365e-06	0.0121883	21.7531
M01358	rs2100884	T	C	T	C	-0.0084	-0.02	0.4375	0.42	0.032	0.54	0.0017	8.6e-07	0.00330856	24.4086
M01358	rs216283	A	C	A	C	0.008	-0.065	0.4171	0.4	0.034	0.052	0.0017	2.631e-06	0.00300188	22.1393
M01358	rs2305384	A	G	A	G	-0.0077	-0.027	0.3977	0.42	0.032	0.39	0.0017	5.704e-06	0.00278158	20.51
M01358	rs2419351	A	C	A	C	0.0078	-0.021	0.6282	0.64	0.032	0.53	0.0017	5.987e-06	0.00285409	21.0462
M01358	rs2630745	T	C	T	C	-0.0077	0.077	0.4365	0.42	0.031	0.013	0.0017	6.464e-06	0.00278158	20.51
M01358	rs281216	T	G	T	G	0.0149	0.11	0.9187	0.9	0.056	0.052	0.0033	8.264e-06	0.00276414	20.381
M01358	rs3087751	A	C	A	C	0.0078	0.0016	0.423	0.42	0.032	0.96	0.0017	5.234e-06	0.00285409	21.0462
M01358	rs3793900	A	C	A	C	-0.0078	-0.016	0.6337	0.62	0.032	0.62	0.0017	5.733e-06	0.00285409	21.0462
M01358	rs3863373	A	C	A	C	-0.008	-0.055	0.3335	0.33	0.033	0.095	0.0017	4.205e-06	0.00300188	22.1393
M01358	rs4420815	A	G	A	G	-0.014	0.0085	0.143	0.14	0.045	0.85	0.003	3.061e-06	0.00388073	21.77
M01358	rs4428485	A	G	A	G	0.0078	0.017	0.6299	0.6	0.032	0.58	0.0017	5.242e-06	0.00285409	21.0462
M01358	rs4507103	A	G	A	G	0.0077	-0.0023	0.397	0.39	0.032	0.94	0.0017	6.893e-06	0.00278158	20.51
M01358	rs4750059	C	G	C	G	-0.0134	-0.069	0.7956	0.75	0.041	0.094	0.003	6.492e-06	0.00270525	19.9457
M01358	rs4823003	A	C	A	C	0.008	0.012	0.4442	0.48	0.031	0.69	0.0018	7.662e-06	0.00267847	19.7477
M01358	rs6453591	A	T	A	T	0.0106	0.037	0.7713	0.76	0.036	0.3	0.0024	8.495e-06	0.00264519	19.5016
M01358	rs650392	T	G	T	G	-0.0075	0.0045	0.4812	0.5	0.031	0.89	0.0017	9.813e-06	0.00263933	19.4584
M01358	rs6883481	T	C	T	C	0.0077	0.0092	0.4737	0.5	0.032	0.77	0.0017	6.17e-06	0.00278158	20.51
M01358	rs7583745	T	C	T	C	-0.0262	-0.02	0.8839	0.9	0.052	0.71	0.0055	1.487e-06	0.0126936	22.6665
M01358	rs7681360	A	G	A	G	0.0078	-0.022	0.5825	0.58	0.032	0.49	0.0017	4.186e-06	0.00285409	21.0462
M01358	rs7996008	A	G	A	G	0.0079	0.018	0.2935	0.31	0.033	0.59	0.0017	5.685e-06	0.00292752	21.5893
M01358	rs954820	A	G	A	G	0.0083	-0.028	0.5619	0.57	0.034	0.41	0.0018	2.57e-06	0.00288254	21.2566
M01358	rs9568232	T	C	T	C	0.0126	0.022	0.1152	0.065	0.064	0.73	0.0028	5.056e-06	0.00274567	20.2445
M01359	rs10088476	A	G	A	G	0.0153	0.05	0.1244	0.12	0.047	0.29	0.0033	3.547e-06	0.0029268	21.49
M01359	rs10242171	A	G	A	G	-0.0154	-0.043	0.135	0.14	0.048	0.37	0.0033	4.315e-06	0.00296507	21.7718
M01359	rs10746614	A	G	A	G	-0.0114	-0.0091	0.2333	0.23	0.038	0.81	0.0025	4.049e-06	0.00283145	20.7879
M01359	rs11118120	A	C	A	C	-0.0142	-0.1	0.8514	0.83	0.044	0.02	0.0031	6.009e-06	0.00285708	20.9766
M01359	rs11719883	C	G	C	G	-0.0191	0.067	0.8444	0.83	0.043	0.13	0.0034	1.313e-08	0.00429094	31.5493
M01359	rs1502521	T	C	T	C	0.0115	-0.013	0.7331	0.74	0.035	0.71	0.0024	2.395e-06	0.00312554	22.9538
M01359	rs17495226	A	G	A	G	0.0216	0.022	0.0566	0.053	0.072	0.76	0.0047	5.667e-06	0.00287589	21.1151
M01359	rs1922578	A	G	A	G	-0.0391	0.22	0.9821	0.98	0.11	0.057	0.0088	9.363e-06	0.00268862	19.7365
M01359	rs2242415	A	C	A	C	0.0115	-0.0053	0.6234	0.61	0.034	0.87	0.0024	1.454e-06	0.00312554	22.9538
M01359	rs35350	A	G	A	G	0.0376	0.16	0.9692	0.97	0.1	0.13	0.0083	5.443e-06	0.00279457	20.5164
M01359	rs3859383	A	G	A	G	-0.0142	0.0062	0.1539	0.17	0.043	0.89	0.0031	5.959e-06	0.00285708	20.9766
M01359	rs4287543	A	G	A	G	0.015	-0.0006	0.8771	0.84	0.044	0.99	0.0033	4.542e-06	0.00281347	20.6555
M01359	rs4353846	T	C	T	C	-0.0112	-0.025	0.5643	0.54	0.032	0.43	0.0023	1.7e-06	0.00322766	23.7062
M01359	rs4573205	T	G	T	G	-0.0146	-0.018	0.8698	0.86	0.046	0.7	0.0033	8.717e-06	0.00266581	19.5686
M01359	rs4654501	A	G	A	G	0.011	-0.0098	0.7667	0.78	0.038	0.8	0.0025	7.407e-06	0.00263675	19.3547
M01359	rs6453591	A	T	A	T	0.0133	0.037	0.771	0.76	0.036	0.3	0.0025	8.55e-08	0.00384998	28.2947
M01359	rs7586280	A	T	A	T	-0.011	-0.062	0.3011	0.35	0.033	0.061	0.0024	4.106e-06	0.00286042	21.0012
M01359	rs7898173	A	G	A	G	-0.0138	-0.038	0.1431	0.14	0.046	0.4	0.0031	8.957e-06	0.00269881	19.8114
M01359	rs7951538	C	G	C	G	-0.0107	0.013	0.7061	0.71	0.035	0.71	0.0024	8.092e-06	0.00270694	19.8713
M01359	rs9861865	C	G	C	G	-0.0107	0.047	0.3196	0.33	0.033	0.15	0.0024	8.06e-06	0.00270694	19.8713
M01361	rs10509840	A	G	A	G	-0.0119	-0.062	0.6879	0.76	0.037	0.099	0.0026	4.225e-06	0.00295714	20.9423
M01361	rs11245200	T	C	T	C	0.018	0.041	0.1119	0.11	0.051	0.42	0.004	8.941e-06	0.00285886	20.2443
M01361	rs11791164	T	G	T	G	0.0196	0.077	0.0803	0.099	0.053	0.15	0.0043	4.345e-06	0.00293299	20.7708
M01361	rs12455757	A	G	A	G	0.0117	0.052	0.2088	0.21	0.038	0.17	0.0026	9.974e-06	0.00285886	20.2443
M01361	rs1571091	T	G	T	G	-0.012	0.011	0.1959	0.22	0.037	0.78	0.0026	5.797e-06	0.0030069	21.2957
M01361	rs16830012	T	G	T	G	-0.0328	0.0044	0.9719	0.96	0.079	0.96	0.0073	7.407e-06	0.00285019	20.1827
M01361	rs17056226	T	G	T	G	0.0153	0.018	0.1416	0.14	0.046	0.7	0.0034	7.065e-06	0.00285886	20.2443
M01361	rs17476523	T	G	T	G	0.0114	0.0081	0.6296	0.64	0.033	0.8	0.0025	5.176e-06	0.00293538	20.7877
M01361	rs17773390	A	G	A	G	0.0123	-0.067	0.2915	0.32	0.035	0.056	0.0026	3.254e-06	0.00315864	22.3738
M01361	rs1830241	A	G	A	G	0.0118	-0.011	0.3431	0.41	0.032	0.74	0.0026	7.497e-06	0.00290779	20.5918
M01361	rs3135459	T	C	T	C	0.0118	0.041	0.7047	0.69	0.034	0.23	0.0026	4.085e-06	0.00290779	20.5918
M01361	rs3900774	T	G	T	G	0.061	-0.097	0.988	0.96	0.087	0.26	0.013	2.701e-06	0.00408871	22.0095
M01361	rs4960640	T	C	T	C	-0.0285	-0.0012	0.9667	0.96	0.091	0.99	0.0064	9.695e-06	0.00279977	19.8247
M01361	rs6472299	A	G	A	G	-0.0149	-0.024	0.8381	0.83	0.042	0.57	0.0033	7.866e-06	0.00287809	20.3808
M01361	rs6783294	A	G	A	G	-0.0213	0.02	0.4281	0.4	0.032	0.54	0.0045	2.41e-06	0.0130077	22.3781
M01361	rs6887589	A	G	A	G	-0.0142	0.0005	0.7787	0.76	0.036	0.99	0.0026	4.33e-08	0.00420543	29.82
M01361	rs7115681	T	C	T	C	-0.0113	-0.0054	0.4664	0.39	0.032	0.87	0.0025	8.618e-06	0.00288425	20.4246
M01361	rs7710912	A	G	A	G	-0.0189	-0.099	0.0728	0.081	0.058	0.087	0.0042	8.302e-06	0.00285886	20.2443
M01361	rs7791503	T	C	T	C	0.0126	0.014	0.269	0.27	0.036	0.7	0.0026	9.648e-07	0.00331408	23.4786
M01361	rs937738	T	G	T	G	0.0113	0.0069	0.282	0.31	0.034	0.84	0.0025	8.826e-06	0.00288425	20.4246
M01365	rs10005295	A	G	A	G	-0.0634	0.11	0.0267	0.042	0.079	0.16	0.0136	3.398e-06	0.0121426	21.7075
M01365	rs10164158	A	G	A	G	0.0229	0.035	0.0577	0.07	0.063	0.58	0.005	4.179e-06	0.00284118	20.9707
M01365	rs10494825	T	C	T	C	-0.0114	-0.026	0.2783	0.27	0.038	0.49	0.0026	9.586e-06	0.00260456	19.2196
M01365	rs10751364	T	C	T	C	-0.0115	-0.0023	0.2289	0.24	0.037	0.95	0.0026	9.076e-06	0.00265033	19.5583
M01365	rs10804067	C	G	C	G	-0.0376	0.13	0.9795	0.97	0.1	0.2	0.0083	5.738e-06	0.00277981	20.5164
M01365	rs10831497	A	G	A	G	0.0126	0.025	0.2209	0.25	0.037	0.49	0.0028	4.968e-06	0.00274307	20.2445
M01365	rs11118120	A	C	A	C	-0.0175	-0.1	0.8534	0.83	0.044	0.02	0.0033	1.709e-07	0.00380537	28.1145
M01365	rs12250605	T	C	T	C	0.0122	0.0029	0.751	0.72	0.035	0.93	0.0026	2.015e-06	0.00298181	22.0118
M01365	rs12426539	T	C	T	C	0.0405	-0.069	0.0306	0.04	0.1	0.5	0.0091	9.311e-06	0.00268327	19.802
M01365	rs12967799	A	C	A	C	0.0193	-0.062	0.0794	0.075	0.059	0.3	0.0043	6.129e-06	0.00272895	20.14
M01365	rs1390248	T	C	T	C	0.0115	0.031	0.7461	0.74	0.036	0.39	0.0026	8.71e-06	0.00265033	19.5583
M01365	rs17155949	T	C	T	C	0.0698	0.016	0.9746	0.98	0.17	0.92	0.0153	4.752e-06	0.0116349	20.7891
M01365	rs314241	T	C	T	C	-0.0114	0.002	0.4625	0.46	0.034	0.95	0.0025	5.249e-06	0.00281649	20.788
M01365	rs35350	A	G	A	G	0.0397	0.16	0.9722	0.97	0.1	0.13	0.0089	8.097e-06	0.00269546	19.8922
M01365	rs3759526	T	C	T	C	-0.0209	-0.072	0.0806	0.077	0.059	0.23	0.0043	8.927e-07	0.00319866	23.6177
M01365	rs4109037	A	T	A	T	0.0162	0.033	0.146	0.15	0.043	0.45	0.0033	9.489e-07	0.00326277	24.0926
M01365	rs4129516	T	C	T	C	-0.0115	0.0031	0.7276	0.73	0.035	0.93	0.0026	9.696e-06	0.00265033	19.5583
M01365	rs4528890	A	G	A	G	-0.0152	0.0044	0.144	0.14	0.045	0.92	0.0034	8.053e-06	0.00270742	19.9807
M01365	rs453612	T	C	T	C	0.0114	-0.017	0.3549	0.36	0.032	0.6	0.0025	5.854e-06	0.00281649	20.788
M01365	rs4710948	A	G	A	G	-0.0115	-0.033	0.3383	0.36	0.032	0.31	0.0025	4.85e-06	0.00286598	21.1543
M01365	rs603424	A	G	A	G	0.0162	0.0013	0.1832	0.17	0.044	0.98	0.0032	5.756e-07	0.00346917	25.6219
M01365	rs6467872	A	C	A	C	0.0114	-0.056	0.6087	0.6	0.032	0.082	0.0025	5.639e-06	0.00281649	20.788
M01365	rs670365	A	G	A	G	0.039	-0.027	0.0903	0.17	0.042	0.52	0.0088	9.48e-06	0.0109871	19.6188
M01605	rs10174534	A	G	A	G	-0.028	0.011	0.5571	0.57	0.032	0.73	0.0063	7.572e-06	0.00381205	19.7454
M01605	rs1108114	A	G	A	G	0.054	-0.0081	0.4436	0.45	0.063	0.9	0.0122	9.849e-06	0.0201023	19.5505
M01605	rs11736497	T	C	T	C	0.1146	0.047	0.0214	0.054	0.081	0.56	0.0252	5.557e-06	0.00399037	20.6728
M01605	rs12585165	T	G	T	G	0.1969	0.082	0.0204	0.02	0.16	0.61	0.0442	8.408e-06	0.0203569	19.8032
M01605	rs2421668	A	G	A	G	0.034	-0.043	0.644	0.64	0.032	0.18	0.0073	2.867e-06	0.00512987	21.6823
M01605	rs2720445	T	C	T	C	0.033	0.056	0.536	0.52	0.037	0.13	0.0073	5.56e-06	0.00483398	20.4256
M01605	rs312306	C	G	C	G	-0.0654	0.003	0.2278	0.26	0.035	0.93	0.0145	6.231e-06	0.0208575	20.3006
M01605	rs4144387	T	C	T	C	-0.0453	0.0024	0.878	0.88	0.049	0.96	0.0097	2.828e-06	0.0042073	21.8014
M01605	rs6763802	T	G	T	G	-0.0576	0.024	0.0798	0.1	0.051	0.64	0.0116	6.503e-07	0.00475381	24.6468
M01605	rs6990551	A	C	A	C	-0.0363	-0.014	0.1695	0.15	0.044	0.76	0.0081	8.025e-06	0.0038756	20.0759
M01638	rs10921131	T	C	T	C	-0.0137	-0.023	0.1663	0.15	0.043	0.6	0.0031	7.915e-06	0.00274172	19.5252
M01638	rs10922038	T	C	T	C	0.0102	0.0049	0.4354	0.42	0.032	0.88	0.0023	7.569e-06	0.00276084	19.6618
M01638	rs11114987	T	C	T	C	-0.0324	0.025	0.0439	0.035	0.098	0.79	0.0067	1.414e-06	0.00328103	23.3786
M01638	rs1153903	A	G	A	G	-0.0106	0.028	0.3856	0.39	0.032	0.38	0.0023	4.187e-06	0.00298096	21.2341
M01638	rs12714263	A	G	A	G	-0.0107	-0.0096	0.5733	0.56	0.031	0.76	0.0023	3.976e-06	0.0030373	21.6366
M01638	rs12985777	T	C	T	C	-0.0141	-0.01	0.2402	0.23	0.037	0.79	0.0032	8.861e-06	0.00272552	19.4096
M01638	rs17706531	A	G	A	G	0.0105	0.0054	0.6331	0.63	0.032	0.87	0.0023	6.973e-06	0.00292515	20.8353
M01638	rs2781668	T	C	T	C	0.0174	0.0034	0.1505	0.18	0.041	0.93	0.0037	2.435e-06	0.00310343	22.1092
M01638	rs2916142	T	C	T	C	-0.0101	0.017	0.4551	0.44	0.032	0.59	0.0023	9.376e-06	0.00270712	19.2781
M01638	rs2933871	A	G	A	G	0.0178	-0.0002	0.6938	0.72	0.035	1	0.004	7.648e-06	0.0112847	19.7797
M01638	rs3011362	A	G	A	G	-0.0349	-0.11	0.0334	0.054	0.07	0.12	0.0074	2.37e-06	0.0126577	22.2171
M01638	rs4984286	T	C	T	C	-0.0104	0.0028	0.6191	0.61	0.031	0.93	0.0023	6.549e-06	0.00286985	20.4404
M01638	rs511304	A	C	A	C	0.0191	-0.055	0.4368	0.43	0.033	0.1	0.0039	1.014e-06	0.0136356	23.9572
M01638	rs6059244	A	G	A	G	0.0109	-0.01	0.3566	0.35	0.032	0.76	0.0023	2.275e-06	0.00315154	22.453
M01638	rs6479442	A	C	A	C	0.0101	-0.018	0.4837	0.49	0.031	0.57	0.0023	9.586e-06	0.00270712	19.2781
M01638	rs6920504	T	C	T	C	-0.0135	0.014	0.7729	0.76	0.037	0.71	0.003	7.527e-06	0.0028424	20.2443
M01638	rs7036499	T	C	T	C	0.0217	0.012	0.8519	0.86	0.045	0.79	0.0049	8.857e-06	0.0111775	19.5896
M01638	rs715	T	C	T	C	0.0144	-0.035	0.7064	0.69	0.034	0.31	0.0028	2.902e-07	0.0037093	26.4415
M01638	rs720118	T	C	T	C	-0.0105	-0.026	0.6152	0.61	0.033	0.42	0.0023	4.547e-06	0.00292515	20.8353
M01638	rs7717247	A	C	A	C	0.0162	-0.045	0.8061	0.82	0.041	0.27	0.0035	3.347e-06	0.00300665	21.4176
M01638	rs790780	A	G	A	G	0.0108	0.065	0.5757	0.59	0.031	0.039	0.0023	3.176e-06	0.00309416	22.0429
M01638	rs837763	T	C	T	C	0.0114	0.024	0.5528	0.57	0.033	0.46	0.0025	6.027e-06	0.00291848	20.7877
M01640	rs13069990	T	C	T	C	-0.0506	0.041	0.3781	0.39	0.032	0.2	0.011	4.442e-06	0.0101528	21.1395
M01640	rs17050031	T	C	T	C	-0.0522	0.0085	0.4741	0.47	0.031	0.78	0.0108	1.34e-06	0.0111971	23.3385
M01640	rs17103341	T	G	T	G	-0.0757	0.037	0.1286	0.13	0.048	0.44	0.0163	3.48e-06	0.0103467	21.5474
M01640	rs2070011	T	C	T	C	0.0504	-0.0046	0.3702	0.39	0.032	0.89	0.0111	6.057e-06	0.00989458	20.5965
M01640	rs577596	A	G	A	G	-0.0567	-0.015	0.3267	0.34	0.036	0.67	0.0114	6.679e-07	0.011849	24.7136
M01640	rs6449171	T	C	T	C	-0.0465	0.0076	0.5745	0.58	0.031	0.81	0.0104	8.147e-06	0.00959736	19.9718
M01640	rs6826474	T	C	T	C	-0.1383	-0.021	0.0393	0.031	0.099	0.83	0.0288	1.561e-06	0.0110543	23.0376
M01640	rs6834631	T	G	T	G	0.1306	-0.075	0.9596	0.95	0.071	0.29	0.0267	1.032e-06	0.0114645	23.9025
M01640	rs7112460	T	C	T	C	0.1084	0.0001	0.0658	0.057	0.067	1	0.0223	1.135e-06	0.0113241	23.6063
M01640	rs7258148	A	G	A	G	-0.069	0.077	0.1556	0.15	0.043	0.075	0.0148	2.979e-06	0.0104261	21.7147
M01640	rs8057559	T	C	T	C	0.1395	0.063	0.0312	0.029	0.095	0.51	0.0314	9.098e-06	0.00947664	19.7182
M01640	rs808686	A	G	A	G	0.0598	-0.015	0.6086	0.52	0.032	0.64	0.0128	3.013e-06	0.0137374	21.7986
M01640	rs9419004	C	G	C	G	-0.254	0.034	0.186	0.26	0.045	0.45	0.0563	6.531e-06	0.0394188	20.272
M01640	rs9606290	A	G	A	G	0.159	0.072	0.241	0.27	0.041	0.077	0.0352	6.316e-06	0.0395111	20.3214
M01644	rs10740323	T	C	T	C	0.0084	0.0076	0.5935	0.59	0.031	0.81	0.0018	4.096e-06	0.00295221	21.7719
M01644	rs10848196	A	G	A	G	-0.0098	-0.017	0.5584	0.55	0.033	0.61	0.0018	5.252e-08	0.004014	29.6339
M01644	rs13002121	A	G	A	G	0.0115	-0.0066	0.766	0.73	0.035	0.85	0.0026	6.943e-06	0.00265285	19.5583
M01644	rs13083714	T	C	T	C	0.0194	0.052	0.5762	0.54	0.033	0.11	0.0042	4.84e-06	0.0119371	21.3114
M01644	rs13109093	A	C	A	C	0.0085	0.016	0.614	0.61	0.033	0.63	0.0018	4.247e-06	0.0030227	22.2933
M01644	rs13268221	T	C	T	C	-0.0087	0.042	0.531	0.54	0.031	0.19	0.0018	1.446e-06	0.00316617	23.3548
M01644	rs1498533	T	C	T	C	-0.008	-0.019	0.583	0.59	0.032	0.54	0.0018	9.696e-06	0.00267847	19.7477
M01644	rs17002476	T	C	T	C	-0.0119	0.0085	0.1459	0.16	0.044	0.85	0.0027	8.317e-06	0.00263414	19.42
M01644	rs17287933	T	C	T	C	0.0083	0.029	0.4687	0.46	0.033	0.37	0.0018	5.243e-06	0.00288254	21.2566
M01644	rs17520583	A	G	A	G	0.0093	0.0028	0.332	0.33	0.032	0.93	0.0018	3.599e-07	0.0036163	26.6872
M01644	rs17739107	A	G	A	G	-0.0198	-0.067	0.942	0.94	0.067	0.32	0.0044	8.091e-06	0.00274567	20.2445
M01644	rs1836862	A	C	A	C	-0.008	0.049	0.6051	0.62	0.032	0.13	0.0018	9.366e-06	0.00267847	19.7477
M01644	rs1866411	A	C	A	C	-0.0083	-0.03	0.3473	0.37	0.032	0.34	0.0018	5.232e-06	0.00288254	21.2566
M01644	rs1889463	T	C	T	C	0.0089	0.0072	0.628	0.64	0.036	0.84	0.0019	3.358e-06	0.00297438	21.9359
M01644	rs203591	T	C	T	C	-0.0086	0.014	0.3697	0.37	0.032	0.67	0.0018	2.014e-06	0.00309402	22.821
M01644	rs2073805	T	C	T	C	-0.009	0.0003	0.407	0.42	0.04	0.99	0.002	6.795e-06	0.00361011	20.2428
M01644	rs2291199	A	G	A	G	0.0083	-0.015	0.5373	0.55	0.031	0.63	0.0018	5.175e-06	0.00288254	21.2566
M01644	rs269194	A	C	A	C	-0.0081	-0.011	0.4386	0.43	0.032	0.73	0.0018	9.008e-06	0.00274567	20.2445
M01644	rs2910944	A	T	A	T	-0.0084	-0.021	0.6484	0.66	0.033	0.53	0.0018	3.468e-06	0.00295221	21.7719
M01644	rs4536131	A	G	A	G	-0.008	0.013	0.6389	0.64	0.032	0.68	0.0018	9.865e-06	0.00267847	19.7477
M01644	rs4618485	A	G	A	G	-0.0085	0.0011	0.595	0.6	0.033	0.97	0.0018	3.037e-06	0.0030227	22.2933
M01644	rs4762663	A	G	A	G	-0.0127	-0.052	0.8495	0.84	0.044	0.23	0.0027	2.108e-06	0.00299911	22.1188
M01644	rs4798896	A	G	A	G	0.0111	-0.0022	0.6652	0.61	0.033	0.95	0.0025	5.736e-06	0.00267313	19.7082
M01644	rs579025	A	G	A	G	0.0081	0.044	0.5844	0.57	0.032	0.16	0.0018	7.361e-06	0.00274567	20.2445
M01644	rs6051643	A	G	A	G	0.0441	0.23	0.986	0.98	0.19	0.23	0.0095	3.759e-06	0.0029213	21.5433
M01644	rs676094	A	G	A	G	0.0191	-0.035	0.4178	0.41	0.031	0.27	0.0042	6.606e-06	0.011575	20.6574
M01644	rs6833369	A	C	A	C	0.0081	0.0023	0.4291	0.45	0.032	0.94	0.0018	7.742e-06	0.00274567	20.2445
M01644	rs6860349	A	G	A	G	-0.0089	0.037	0.4108	0.41	0.039	0.34	0.0018	8.673e-07	0.00331292	24.4409
M01644	rs6965630	A	G	A	G	-0.008	-0.045	0.4211	0.42	0.032	0.15	0.0018	9.645e-06	0.00267847	19.7477
M01644	rs7436874	T	C	T	C	0.0083	-0.021	0.6135	0.6	0.035	0.55	0.0019	9.886e-06	0.00258786	19.0779
M01644	rs8006663	A	G	A	G	-0.0086	-0.011	0.4556	0.5	0.032	0.73	0.0018	1.785e-06	0.00309402	22.821
M01644	rs8079173	A	G	A	G	0.0118	0.046	0.1402	0.15	0.044	0.29	0.0026	8.927e-06	0.00279267	20.592
M01644	rs864428	T	C	T	C	0.0101	-0.015	0.4058	0.39	0.032	0.64	0.0018	2.986e-08	0.00426246	31.476
M01644	rs9607028	T	G	T	G	-0.0084	-0.019	0.4268	0.41	0.032	0.55	0.0019	7.286e-06	0.00265043	19.5404
M01644	rs990054	T	C	T	C	-0.0087	-0.048	0.5955	0.61	0.032	0.13	0.0018	1.325e-06	0.00316617	23.3548
M01645	rs10039731	A	G	A	G	0.0198	-0.013	0.5787	0.61	0.032	0.68	0.004	8.465e-07	0.0136771	24.4748
M01645	rs10226902	A	G	A	G	-0.0083	0.033	0.5209	0.54	0.031	0.29	0.0018	2.641e-06	0.00288606	21.2566
M01645	rs10804067	C	G	C	G	-0.03	0.13	0.9795	0.97	0.1	0.2	0.0067	7.358e-06	0.00272181	20.0436
M01645	rs11036901	A	G	A	G	-0.0079	0.04	0.433	0.36	0.032	0.21	0.0018	7.855e-06	0.0026153	19.2571
M01645	rs11128264	T	C	T	C	0.008	-0.0063	0.5104	0.49	0.032	0.84	0.0018	4.762e-06	0.00268175	19.7477
M01645	rs11143116	T	C	T	C	0.0079	0.026	0.5869	0.56	0.031	0.4	0.0018	8.319e-06	0.0026153	19.2571
M01645	rs11193635	T	C	T	C	0.0084	0.078	0.6725	0.67	0.034	0.022	0.0018	3.797e-06	0.00295581	21.7718
M01645	rs11589855	T	C	T	C	-0.0084	-0.025	0.3809	0.38	0.034	0.45	0.0018	2.222e-06	0.00295581	21.7718
M01645	rs11731117	A	G	A	G	0.0081	0.018	0.5958	0.59	0.032	0.57	0.0018	4.324e-06	0.00274902	20.2445
M01645	rs11857879	T	G	T	G	0.0112	-0.062	0.1952	0.2	0.041	0.13	0.0025	8.18e-06	0.00272471	20.0649
M01645	rs12466053	A	G	A	G	0.0087	0.03	0.402	0.42	0.031	0.33	0.0018	8.441e-07	0.00317003	23.3548
M01645	rs12862464	T	C	T	C	0.0146	0.014	0.0842	0.09	0.055	0.8	0.0033	9.825e-06	0.00265749	19.5686
M01645	rs12940605	A	C	A	C	-0.0096	0.0046	0.6059	0.64	0.034	0.89	0.0018	1.823e-07	0.00385716	28.4367
M01645	rs1487052	T	C	T	C	0.008	0.006	0.3063	0.3	0.034	0.86	0.0018	7.664e-06	0.00268175	19.7477
M01645	rs1530439	T	G	T	G	0.009	0.029	0.2946	0.3	0.035	0.41	0.0018	6.08e-07	0.00339167	24.9932
M01645	rs16942446	A	G	A	G	-0.0259	0.082	0.0314	0.036	0.085	0.34	0.0056	3.318e-06	0.00290342	21.3848
M01645	rs16990450	T	C	T	C	0.0161	0.03	0.0722	0.08	0.067	0.65	0.0035	4.178e-06	0.00287221	21.1542
M01645	rs2140495	T	C	T	C	0.0638	0.22	0.0158	0.017	0.13	0.083	0.0144	9.505e-06	0.0109871	19.6076
M01645	rs2154163	A	G	A	G	0.0083	-0.021	0.4738	0.47	0.031	0.49	0.0018	2.414e-06	0.00288606	21.2566
M01645	rs2255059	T	C	T	C	-0.008	0.066	0.5192	0.5	0.032	0.038	0.0018	7.397e-06	0.00268175	19.7477
M01645	rs2304767	A	G	A	G	0.0091	0.017	0.3402	0.36	0.034	0.62	0.0019	1.216e-06	0.00311294	22.9328
M01645	rs2392595	T	C	T	C	-0.0089	-0.0086	0.6869	0.7	0.034	0.8	0.0018	5.664e-07	0.00331697	24.4409
M01645	rs2423542	A	G	A	G	0.0153	-0.038	0.8036	0.72	0.057	0.51	0.0032	1.914e-06	0.00310229	22.8541
M01645	rs2491274	A	G	A	G	-0.0297	0.055	0.9732	0.95	0.076	0.47	0.0065	4.627e-06	0.00283402	20.8722
M01645	rs287276	A	G	A	G	0.0084	0.0022	0.3317	0.35	0.033	0.95	0.0018	2.647e-06	0.00295581	21.7718
M01645	rs369895	A	G	A	G	-0.0114	-0.015	0.574	0.53	0.033	0.66	0.0023	1.075e-06	0.00333314	24.5604
M01645	rs4327548	A	G	A	G	-0.0093	-0.01	0.2904	0.29	0.034	0.77	0.0018	2.156e-07	0.00362072	26.6872
M01645	rs4680421	A	G	A	G	0.008	0.038	0.3112	0.29	0.034	0.25	0.0018	9.424e-06	0.00268175	19.7477
M01645	rs4680878	T	G	T	G	0.0079	-0.018	0.6552	0.65	0.032	0.58	0.0018	9.163e-06	0.0026153	19.2571
M01645	rs4789698	T	C	T	C	-0.0079	0.047	0.4508	0.43	0.033	0.16	0.0018	6.828e-06	0.0026153	19.2571
M01645	rs4871476	T	C	T	C	0.0078	-0.015	0.5486	0.55	0.031	0.63	0.0018	9.37e-06	0.00254967	18.7727
M01645	rs4930046	A	G	A	G	0.0088	0.0076	0.4652	0.48	0.032	0.81	0.0019	2.716e-06	0.00291166	21.4457
M01645	rs6502896	A	G	A	G	-0.0187	-0.008	0.7619	0.75	0.037	0.83	0.0042	9.701e-06	0.0110944	19.8013
M01645	rs6765113	T	C	T	C	0.0082	0.0007	0.5408	0.55	0.032	0.98	0.0018	8.162e-06	0.00281713	20.7474
M01645	rs696979	T	C	T	C	0.0084	0.037	0.6026	0.59	0.032	0.24	0.0018	2.048e-06	0.00295581	21.7718
M01645	rs699015	A	G	A	G	0.0391	-0.0028	0.955	0.97	0.086	0.97	0.0089	9.928e-06	0.0108049	19.2789
M01645	rs7534803	T	C	T	C	-0.008	0.021	0.2945	0.3	0.034	0.54	0.0018	8.056e-06	0.00268175	19.7477
M01645	rs8114207	T	C	T	C	-0.0125	0.021	0.8535	0.85	0.043	0.62	0.0027	3.833e-06	0.00290922	21.4276
M01645	rs853907	T	C	T	C	0.0079	0.016	0.4778	0.44	0.032	0.62	0.0018	7.637e-06	0.0026153	19.2571
M01645	rs891531	T	G	T	G	0.0113	-0.04	0.1846	0.23	0.038	0.3	0.0024	3.809e-06	0.00300867	22.1624
M01645	rs9852606	C	G	C	G	-0.0085	-0.007	0.3771	0.36	0.033	0.83	0.0018	1.476e-06	0.00302639	22.2933
M01649	rs10050054	T	C	T	C	-0.0336	0.013	0.9828	0.98	0.13	0.92	0.0072	3.177e-06	0.012202	21.7531
M01649	rs10181551	A	G	A	G	-0.0055	-0.018	0.296	0.28	0.034	0.6	0.0012	3.876e-06	0.00284647	21.0012
M01649	rs12552913	A	T	A	T	-0.0059	0.039	0.2932	0.27	0.035	0.26	0.0012	1.164e-06	0.00327415	24.167
M01649	rs17789027	A	G	A	G	-0.0066	-0.023	0.586	0.6	0.032	0.47	0.0012	1.716e-08	0.00409378	30.2418
M01649	rs2315385	A	G	A	G	0.0058	-0.045	0.6738	0.67	0.033	0.17	0.0012	1.449e-06	0.00316445	23.3548
M01649	rs2373642	A	G	A	G	-0.054	0.086	0.0138	0.03	0.11	0.43	0.011	9.775e-07	0.0134851	24.0718
M01670	rs10037110	A	T	A	T	0.0115	-0.005	0.2282	0.26	0.035	0.89	0.0026	6.878e-06	0.00265537	19.5583
M01670	rs10075187	T	G	T	G	0.0316	0.026	0.9687	0.96	0.084	0.75	0.0068	3.438e-06	0.0029303	21.5893
M01670	rs1569823	T	C	T	C	-0.0152	-0.019	0.8757	0.88	0.049	0.7	0.0034	8.248e-06	0.00271257	19.9807
M01670	rs1792544	A	G	A	G	-0.0155	-0.051	0.8963	0.9	0.054	0.35	0.0034	5.829e-06	0.00282039	20.7772
M01670	rs2049664	C	G	C	G	0.0123	-0.0009	0.1916	0.18	0.041	0.98	0.0026	3.006e-06	0.0030365	22.3741
M01670	rs2424200	T	C	T	C	0.0152	0.077	0.1163	0.12	0.048	0.11	0.0034	6.428e-06	0.00271257	19.9807
M01670	rs3895535	T	C	T	C	-0.0125	-0.022	0.174	0.19	0.039	0.58	0.0027	2.981e-06	0.00290843	21.4276
M01670	rs6074893	A	C	A	C	-0.0115	-0.028	0.7512	0.73	0.035	0.43	0.0026	8.524e-06	0.00265537	19.5583
M01670	rs6753621	A	G	A	G	-0.0117	0.074	0.2183	0.23	0.038	0.051	0.0026	7.017e-06	0.00274828	20.2445
M01670	rs686346	T	C	T	C	0.0128	-0.038	0.7658	0.76	0.038	0.32	0.0027	1.443e-06	0.00304928	22.4685
M01670	rs7165560	A	T	A	T	-0.0314	0.025	0.1103	0.1	0.06	0.67	0.0067	3.107e-06	0.0123188	21.939
M01670	rs7990832	A	G	A	G	0.0122	0.013	0.1792	0.18	0.042	0.76	0.0026	3.874e-06	0.00298748	22.0118
M01670	rs980922	C	G	C	G	-0.012	-0.0043	0.8056	0.8	0.038	0.91	0.0026	3.569e-06	0.00289061	21.296
M01670	rs9949837	A	G	A	G	-0.0226	-0.029	0.948	0.94	0.069	0.67	0.0051	8.491e-06	0.00266531	19.6317
M01712	rs11013837	A	T	A	T	-0.015	-0.018	0.2463	0.23	0.037	0.62	0.0034	8.163e-06	0.00264256	19.4584
M01712	rs1173842	A	G	A	G	-0.0217	0.045	0.567	0.54	0.032	0.16	0.0049	8.343e-06	0.011064	19.5899
M01712	rs11855136	A	G	A	G	-0.0618	-0.021	0.0406	0.05	0.079	0.79	0.0121	2.991e-07	0.0146625	26.0562
M01712	rs11987983	T	C	T	C	-0.0457	-0.0053	0.099	0.077	0.063	0.93	0.0102	7.164e-06	0.0113215	20.051
M01712	rs12210538	A	G	A	G	0.0254	-0.045	0.8442	0.76	0.036	0.22	0.0057	9.185e-06	0.00269584	19.8518
M01712	rs12883490	T	C	T	C	0.0166	0.018	0.6656	0.64	0.033	0.58	0.0033	3.756e-07	0.00343276	25.2971
M01712	rs1448767	T	C	T	C	-0.0144	-0.025	0.6289	0.65	0.034	0.46	0.0033	9.947e-06	0.00258537	19.0361
M01712	rs1491606	A	T	A	T	0.0182	-0.02	0.2992	0.34	0.033	0.55	0.004	5.796e-06	0.00281028	20.6969
M01712	rs4272978	A	C	A	C	0.0151	-0.037	0.7144	0.71	0.034	0.27	0.0033	3.926e-06	0.0028421	20.9319
M01712	rs7160389	T	C	T	C	0.0141	-0.0032	0.5336	0.52	0.031	0.92	0.0032	8.12e-06	0.00263597	19.4098
M01712	rs7894604	A	C	A	C	-0.0307	0.033	0.0551	0.055	0.071	0.64	0.0067	4.019e-06	0.00284995	20.9898
M01712	rs9446392	T	C	T	C	-0.0331	0.11	0.9533	0.96	0.082	0.17	0.0075	9.272e-06	0.00264443	19.4722
M01712	rs9533798	C	G	C	G	-0.0142	0.0021	0.3667	0.38	0.032	0.95	0.0032	8.363e-06	0.0026734	19.686
M01769	rs10102742	T	C	T	C	0.0078	-0.02	0.4035	0.39	0.032	0.53	0.0018	8.73e-06	0.00262451	18.7725
M01769	rs10755006	A	G	A	G	0.0077	-0.029	0.4652	0.47	0.031	0.34	0.0017	5.769e-06	0.0028667	20.5098
M01769	rs10824300	A	G	A	G	0.009	-0.067	0.383	0.38	0.032	0.037	0.002	6.795e-06	0.00372089	20.2425
M01769	rs1115509	A	C	A	C	-0.0999	-0.065	0.0138	0.026	0.12	0.59	0.0211	2.125e-06	0.0129096	22.3903
M01769	rs11532668	A	G	A	G	0.0168	0.037	0.8339	0.79	0.046	0.43	0.0038	9.746e-06	0.00273155	19.5402
M01769	rs1173830	T	C	T	C	-0.0171	0.07	0.6542	0.64	0.033	0.032	0.0034	6.602e-07	0.0145432	25.2655
M01769	rs11842553	A	T	A	T	0.0081	-0.044	0.5884	0.58	0.032	0.17	0.0017	2.311e-06	0.0031713	22.6961
M01769	rs12443020	T	G	T	G	-0.0077	0.0009	0.365	0.34	0.033	0.98	0.0017	7.463e-06	0.0028667	20.5098
M01769	rs13280205	A	C	A	C	0.0121	0.039	0.805	0.71	0.035	0.26	0.0025	2.015e-06	0.00327199	23.419
M01769	rs1334235	C	G	C	G	0.0077	0.051	0.3644	0.36	0.032	0.11	0.0017	9.969e-06	0.0028667	20.5098
M01769	rs1438564	T	C	T	C	0.0114	0.053	0.8089	0.8	0.039	0.18	0.0025	5.103e-06	0.00290544	20.7878
M01769	rs16889216	C	G	C	G	-0.015	-0.036	0.1334	0.12	0.048	0.46	0.0031	9.242e-07	0.00327026	23.4065
M01769	rs17248331	T	C	T	C	-0.0089	0.0094	0.5848	0.58	0.032	0.77	0.0017	1.699e-07	0.00382615	27.4006
M01769	rs1780680	T	G	T	G	-0.008	-0.0076	0.4424	0.43	0.031	0.81	0.0017	3.06e-06	0.00309372	22.1391
M01769	rs1880656	T	C	T	C	-0.0083	-0.066	0.3707	0.38	0.033	0.044	0.0017	1.359e-06	0.00332932	23.8307
M01769	rs1907740	T	G	T	G	-0.0077	0.0099	0.5622	0.57	0.031	0.75	0.0017	7.638e-06	0.0028667	20.5098
M01769	rs2058473	A	G	A	G	-0.0077	-0.009	0.6494	0.65	0.034	0.79	0.0017	7.478e-06	0.0028667	20.5098
M01769	rs2074473	T	C	T	C	0.0077	0.0017	0.5408	0.55	0.037	0.96	0.0017	6.672e-06	0.0028667	20.5098
M01769	rs2118096	A	C	A	C	0.0084	0.014	0.6068	0.62	0.032	0.66	0.0017	1.133e-06	0.00340975	24.4084
M01769	rs219918	C	G	C	G	-0.0299	-0.17	0.0224	0.025	0.1	0.089	0.0063	2.477e-06	0.00314657	22.5185
M01769	rs2272663	A	G	A	G	0.0077	0.0003	0.5321	0.56	0.033	0.99	0.0017	9.389e-06	0.0028667	20.5098
M01769	rs227421	T	C	T	C	0.0116	0.059	0.1489	0.17	0.041	0.15	0.0025	4.035e-06	0.00300797	21.5236
M01769	rs2325727	T	C	T	C	-0.0076	0.059	0.4423	0.42	0.032	0.064	0.0017	9.34e-06	0.00279293	19.9806
M01769	rs2351174	T	G	T	G	-0.0081	0.021	0.6063	0.61	0.031	0.51	0.0017	2.628e-06	0.0031713	22.6961
M01769	rs2364598	A	C	A	C	-0.014	0.0019	0.149	0.15	0.046	0.97	0.003	3.061e-06	0.00400049	21.7697
M01769	rs3095571	A	G	A	G	0.0078	0.013	0.4465	0.42	0.031	0.68	0.0017	6.744e-06	0.00294142	21.046
M01769	rs4402352	A	C	A	C	0.0076	0.066	0.4055	0.4	0.032	0.039	0.0017	9.447e-06	0.00279293	19.9806
M01769	rs4470135	A	C	A	C	0.0088	0.021	0.5203	0.53	0.032	0.53	0.0018	5.174e-07	0.00333821	23.8945
M01769	rs4653629	T	C	T	C	-0.0084	-0.049	0.5584	0.56	0.031	0.12	0.0017	1.249e-06	0.00340975	24.4084
M01769	rs4930767	T	C	T	C	-0.0079	0.0074	0.4862	0.47	0.032	0.81	0.0017	3.687e-06	0.0030171	21.5891
M01769	rs527793	T	G	T	G	-0.0149	0.0088	0.1085	0.15	0.047	0.85	0.0033	4.668e-06	0.00284873	20.3809
M01769	rs7562418	A	C	A	C	0.0077	-0.0054	0.5075	0.5	0.031	0.86	0.0017	6.809e-06	0.0028667	20.5098
M01769	rs757657	A	C	A	C	0.0077	0.025	0.5942	0.6	0.032	0.43	0.0017	8.002e-06	0.0028667	20.5098
M01769	rs7661472	A	C	A	C	-0.0082	0.002	0.4922	0.48	0.031	0.95	0.0017	1.379e-06	0.00324984	23.2599
M01769	rs7670890	A	G	A	G	-0.0076	-0.028	0.6344	0.64	0.032	0.38	0.0017	9.639e-06	0.00279293	19.9806
M01769	rs7755555	A	G	A	G	0.0086	-0.0077	0.4572	0.46	0.034	0.82	0.0018	1.039e-06	0.00318867	22.8208
M01769	rs7787329	T	C	T	C	0.008	0.043	0.5944	0.58	0.035	0.22	0.0017	3.14e-06	0.00309372	22.1391
M01769	rs7837792	T	C	T	C	-0.0081	0.019	0.5936	0.61	0.032	0.55	0.0017	2.782e-06	0.0031713	22.6961
M01769	rs9379820	T	C	T	C	-0.0076	0.0019	0.5914	0.59	0.032	0.95	0.0017	8.316e-06	0.00279293	19.9806
M01769	rs940511	A	G	A	G	-0.0077	-0.025	0.4652	0.48	0.031	0.41	0.0017	6.713e-06	0.0028667	20.5098
M01769	rs9674799	A	G	A	G	0.0157	-0.019	0.8784	0.85	0.047	0.68	0.0032	7.465e-07	0.00336188	24.0645
M12035	rs10435813	A	G	A	G	0.0114	-0.065	0.8033	0.77	0.038	0.084	0.0026	8.312e-06	0.00260668	19.2196
M12035	rs10514491	T	C	T	C	0.0122	0.043	0.6801	0.69	0.035	0.21	0.0024	6.729e-07	0.00350052	25.8333
M12035	rs10749771	A	G	A	G	0.0114	-0.055	0.178	0.2	0.039	0.16	0.0025	6.976e-06	0.00281879	20.7879
M12035	rs10848196	A	G	A	G	-0.0091	-0.017	0.5567	0.55	0.033	0.61	0.0018	2.118e-07	0.0034625	25.5517
M12035	rs11734565	T	C	T	C	0.0248	0.085	0.0402	0.098	0.057	0.14	0.0056	9.288e-06	0.00265907	19.6069
M12035	rs11895467	T	G	T	G	0.0094	0.0033	0.3807	0.39	0.032	0.92	0.0018	8.425e-08	0.0036937	27.2642
M12035	rs11937702	A	G	A	G	0.0157	0.033	0.1122	0.099	0.055	0.55	0.0033	2.387e-06	0.00306758	22.6284
M12035	rs1229590	A	G	A	G	-0.0084	0.0079	0.505	0.52	0.032	0.8	0.0018	5.231e-06	0.00295181	21.7719
M12035	rs1340050	A	G	A	G	-0.0079	0.041	0.3471	0.35	0.034	0.23	0.0018	7.734e-06	0.00261175	19.2571
M12035	rs1440492	A	G	A	G	0.0179	-0.037	0.7102	0.75	0.036	0.3	0.004	8.017e-06	0.0112124	20.0029
M12035	rs1447842	A	G	A	G	0.0082	0.015	0.5745	0.53	0.031	0.62	0.0017	2.849e-06	0.00315295	23.2601
M12035	rs16886123	A	G	A	G	-0.0119	0.037	0.8616	0.87	0.046	0.42	0.0026	3.714e-06	0.00283969	20.9425
M12035	rs16944339	A	T	A	T	-0.0228	0.015	0.1545	0.18	0.041	0.71	0.0049	3.751e-06	0.0121114	21.6265
M12035	rs1866411	A	C	A	C	-0.0085	-0.03	0.3468	0.37	0.032	0.34	0.0018	1.406e-06	0.00302229	22.2933
M12035	rs2049534	T	C	T	C	-0.0082	0.077	0.5044	0.5	0.043	0.076	0.0018	3.175e-06	0.00281331	20.7474
M12035	rs2147618	A	C	A	C	-0.0081	-0.016	0.5036	0.5	0.032	0.62	0.0018	5.308e-06	0.0027453	20.2445
M12035	rs2286396	T	C	T	C	0.0117	-0.046	0.1505	0.18	0.041	0.27	0.0026	5.595e-06	0.0027453	20.2445
M12035	rs2910944	A	T	A	T	-0.008	-0.021	0.6477	0.66	0.033	0.53	0.0018	6.046e-06	0.00267811	19.7477
M12035	rs4236317	A	G	A	G	-0.0082	-0.042	0.4109	0.42	0.032	0.18	0.0018	2.943e-06	0.00281331	20.7474
M12035	rs4646880	A	G	A	G	-0.0085	0.013	0.5434	0.55	0.031	0.66	0.0018	1.498e-06	0.00302229	22.2933
M12035	rs4834846	A	G	A	G	0.0079	0.0064	0.5501	0.56	0.031	0.84	0.0018	6.516e-06	0.00261175	19.2571
M12035	rs4848532	T	C	T	C	-0.0079	0.048	0.4842	0.47	0.032	0.13	0.0018	9.764e-06	0.00261175	19.2571
M12035	rs4916752	A	G	A	G	-0.009	0.0024	0.557	0.58	0.031	0.94	0.002	6.795e-06	0.00360946	20.2428
M12035	rs511545	T	C	T	C	0.0081	0.053	0.583	0.57	0.032	0.091	0.0018	4.633e-06	0.0027453	20.2445
M12035	rs630782	T	C	T	C	0.0077	0.031	0.4728	0.48	0.031	0.31	0.0017	9.38e-06	0.0027812	20.51
M12035	rs7002819	T	C	T	C	0.008	0.01	0.5269	0.54	0.032	0.75	0.0018	6.153e-06	0.00267811	19.7477
M12035	rs7024846	T	G	T	G	0.0077	-0.04	0.4566	0.44	0.031	0.2	0.0017	9.415e-06	0.0027812	20.51
M12035	rs7158161	A	T	A	T	-0.0078	0.067	0.3913	0.41	0.031	0.034	0.0018	9.173e-06	0.00254622	18.7727
M12035	rs7214330	T	C	T	C	0.0144	0.049	0.1256	0.14	0.046	0.28	0.0032	9.757e-06	0.0027453	20.2445
M12035	rs8079173	A	G	A	G	0.0119	0.046	0.1414	0.15	0.044	0.29	0.0026	3.422e-06	0.00283969	20.9425
M12035	rs835667	C	G	C	G	0.0078	-0.022	0.3931	0.39	0.032	0.49	0.0018	9.468e-06	0.00254622	18.7727
M12035	rs899227	A	G	A	G	-0.0084	-0.026	0.3958	0.41	0.032	0.41	0.0018	2.971e-06	0.00295181	21.7719
M12035	rs9033	A	G	A	G	0.0082	-0.033	0.5521	0.56	0.032	0.31	0.0018	4.24e-06	0.00281331	20.7474
M12035	rs9093	A	G	A	G	0.0079	0.003	0.4867	0.51	0.031	0.92	0.0017	6.46e-06	0.00292713	21.5893
M12035	rs9513489	T	C	T	C	0.0078	-0.0038	0.5888	0.59	0.032	0.91	0.0018	8.48e-06	0.00254622	18.7727
M12067	rs10435813	A	G	A	G	0.0081	-0.065	0.8067	0.77	0.038	0.084	0.0018	4.009e-06	0.00285161	20.2443
M12067	rs10520198	A	G	A	G	0.0186	0.057	0.0296	0.032	0.088	0.52	0.0041	5.637e-06	0.00289803	20.5748
M12067	rs10839561	C	G	C	G	-0.0177	-0.023	0.9453	0.92	0.064	0.72	0.0039	6.461e-06	0.00290042	20.5918
M12067	rs10848196	A	G	A	G	-0.0072	-0.017	0.5525	0.55	0.033	0.61	0.0016	9.296e-06	0.00285161	20.2443
M12067	rs11913109	A	C	A	C	-0.0078	-0.087	0.1923	0.19	0.04	0.028	0.0018	8.834e-06	0.00264484	18.7725
M12067	rs12116440	T	C	T	C	-0.0679	0.18	0.0144	0.013	0.19	0.35	0.0138	9.283e-07	0.0136682	24.1815
M12067	rs1216886	A	G	A	G	-0.008	-0.022	0.858	0.85	0.044	0.62	0.0018	6.882e-06	0.00278183	19.7475
M12067	rs1408276	A	C	A	C	-0.043	-0.074	0.955	0.95	0.077	0.34	0.0094	4.59e-06	0.0118363	20.9018
M12067	rs1563636	T	C	T	C	0.0081	0.03	0.803	0.75	0.036	0.4	0.0017	2.586e-06	0.00319586	22.696
M12067	rs16883391	A	C	A	C	-0.0084	0.013	0.1921	0.23	0.039	0.75	0.0017	1.199e-06	0.00343614	24.4083
M12067	rs170631	C	G	C	G	-0.0208	0.04	0.8913	0.89	0.05	0.42	0.0043	1.777e-06	0.0132166	23.3718
M12067	rs17094526	T	C	T	C	0.0125	0.14	0.0651	0.07	0.062	0.023	0.0026	1.981e-06	0.00325359	23.1074
M12067	rs17103129	T	C	T	C	-0.0154	0.021	0.9595	0.96	0.09	0.82	0.0035	8.975e-06	0.00272662	19.3545
M12067	rs17233321	A	G	A	G	-0.0175	-0.037	0.9519	0.96	0.097	0.7	0.0034	3.736e-07	0.00372736	26.4847
M12067	rs1864609	A	C	A	C	-0.0091	0.036	0.8606	0.86	0.046	0.44	0.0018	3.265e-07	0.00359649	25.5514
M12067	rs196887	A	G	A	G	0.008	-0.028	0.1442	0.17	0.042	0.5	0.0018	8.099e-06	0.00278183	19.7475
M12067	rs2120266	A	G	A	G	0.0085	-0.0081	0.1494	0.14	0.046	0.86	0.0018	2.498e-06	0.0031393	22.2931
M12067	rs2198201	C	G	C	G	-0.0118	-0.1	0.0713	0.072	0.06	0.079	0.0027	8.998e-06	0.00269012	19.0947
M12067	rs2206264	A	G	A	G	-0.0079	-0.0042	0.336	0.32	0.033	0.9	0.0016	1.379e-06	0.00343105	24.372
M12067	rs2235117	T	C	T	C	-0.0078	0.052	0.8149	0.79	0.041	0.2	0.0017	7.48e-06	0.0029642	21.046
M12067	rs2471075	A	G	A	G	-0.0176	-0.055	0.9318	0.89	0.053	0.3	0.0036	8.386e-07	0.00336405	23.8945
M12067	rs4111787	T	C	T	C	-0.0085	-0.033	0.2	0.21	0.038	0.39	0.0017	9.422e-07	0.00351815	24.9929
M12067	rs4519482	A	T	A	T	-0.0091	-0.061	0.291	0.38	0.033	0.06	0.0017	8.791e-08	0.00403029	28.6459
M12067	rs6461599	A	G	A	G	-0.008	0.057	0.8637	0.86	0.045	0.21	0.0018	7.943e-06	0.00278183	19.7475
M12067	rs686321	T	C	T	C	0.0082	-0.04	0.8232	0.8	0.041	0.34	0.0017	2.138e-06	0.00327499	23.2599
M12067	rs7134822	A	G	A	G	-0.0164	-0.1	0.9597	0.95	0.076	0.18	0.0035	3.872e-06	0.0030911	21.9497
M12067	rs7279224	A	T	A	T	0.0077	-0.015	0.6952	0.64	0.034	0.67	0.0017	6.868e-06	0.0028889	20.5098
M12067	rs7666900	T	C	T	C	0.0089	0.025	0.1418	0.14	0.046	0.58	0.0018	6.927e-07	0.00344067	24.4406
M12261	rs10975331	T	C	T	C	0.1208	0.011	0.0361	0.035	0.089	0.91	0.0273	9.601e-06	0.0125304	19.5544
M12261	rs11114028	A	G	A	G	-0.0485	0.0005	0.3893	0.38	0.033	0.99	0.0103	2.211e-06	0.014166	22.1435
M12261	rs1153699	T	G	T	G	0.0602	0.036	0.2385	0.26	0.038	0.34	0.013	3.891e-06	0.0137071	21.4162
M12261	rs11949031	A	G	A	G	0.0662	-0.033	0.1629	0.17	0.05	0.51	0.0138	1.522e-06	0.0146948	22.9824
M12261	rs17022499	A	T	A	T	0.054	-0.04	0.2267	0.23	0.038	0.3	0.0122	9.71e-06	0.0125378	19.5661
M12261	rs17403175	A	C	A	C	0.0713	-0.069	0.1199	0.12	0.048	0.15	0.0161	9.263e-06	0.0125509	19.5868
M12261	rs17605591	A	T	A	T	-0.061	-0.052	0.2705	0.27	0.036	0.14	0.0125	1.054e-06	0.0151992	23.7835
M12261	rs1898906	A	G	A	G	0.1378	0.0041	0.0296	0.023	0.12	0.97	0.0299	4.087e-06	0.0135785	21.2125
M12261	rs2032297	C	G	C	G	0.057	0.044	0.7857	0.78	0.039	0.26	0.0123	3.852e-06	0.0137268	21.4475
M12261	rs4604097	T	C	T	C	0.1484	0.097	0.0503	0.053	0.071	0.17	0.0295	4.818e-07	0.0256054	25.2535
M12261	rs4896370	A	G	A	G	0.0555	0.0061	0.3542	0.41	0.033	0.85	0.0121	4.191e-06	0.0134514	21.0113
M12261	rs7184864	A	G	A	G	-0.0583	0.04	0.8047	0.83	0.043	0.36	0.0131	9.144e-06	0.0126733	19.7802
M12261	rs9680742	T	C	T	C	-0.0574	-0.0091	0.2652	0.24	0.037	0.8	0.0129	9.212e-06	0.012669	19.7734
M15122	rs10216545	A	G	A	G	-0.0214	0.049	0.4694	0.47	0.031	0.12	0.0047	5.187e-06	0.0116618	20.708
M15122	rs10839972	T	G	T	G	0.0121	-0.069	0.1872	0.19	0.041	0.088	0.0027	7.908e-06	0.00272429	20.0782
M15122	rs12337470	T	C	T	C	-0.0123	0.029	0.8324	0.83	0.042	0.49	0.0027	5.898e-06	0.00281484	20.7474
M15122	rs13106354	A	T	A	T	-0.0127	0.022	0.2123	0.21	0.038	0.57	0.0027	2.308e-06	0.00300033	22.1188
M15122	rs13216754	A	G	A	G	0.0555	-0.14	0.0117	0.016	0.14	0.31	0.0105	1.311e-07	0.00378577	27.9312
M15122	rs13360927	A	G	A	G	0.0214	-0.084	0.9327	0.93	0.064	0.19	0.0048	8.895e-06	0.00269629	19.8713
M15122	rs1696825	T	C	T	C	-0.013	-0.02	0.1808	0.17	0.042	0.62	0.0027	1.235e-06	0.0031433	23.1761
M15122	rs2076799	C	G	C	G	0.0166	-0.059	0.0853	0.063	0.064	0.36	0.0036	3.893e-06	0.00288371	21.2566
M15122	rs2259038	A	G	A	G	-0.0216	-0.22	0.203	0.033	0.09	0.015	0.0048	7.514e-06	0.00274679	20.2445
M15122	rs2941840	A	G	A	G	0.0221	-0.017	0.0691	0.095	0.056	0.76	0.0048	3.709e-06	0.00287505	21.1926
M15122	rs4234523	T	C	T	C	0.0116	0.015	0.2504	0.26	0.036	0.67	0.0026	8.275e-06	0.00270016	19.8999
M15122	rs4436910	A	T	A	T	0.0118	0.011	0.8036	0.82	0.041	0.8	0.0027	9.126e-06	0.00259122	19.0949
M15122	rs5022234	A	C	A	C	0.0221	-0.018	0.6303	0.66	0.033	0.59	0.0047	2.149e-06	0.0124276	22.0848
M15122	rs5759802	T	C	T	C	0.073	0.12	0.011	0.065	0.07	0.074	0.016	5.055e-06	0.00370675	20.809
M15122	rs7577877	T	C	T	C	0.0121	0.033	0.7972	0.78	0.037	0.37	0.0027	5.598e-06	0.00272429	20.0782
M15122	rs9374302	A	G	A	G	-0.0141	0.088	0.1744	0.17	0.041	0.033	0.0027	1.716e-07	0.0036957	27.2642
M15122	rs9542149	T	C	T	C	-0.012	-0.014	0.174	0.18	0.041	0.73	0.0027	7.935e-06	0.00267956	19.7477
M15122	rs989099	A	G	A	G	-0.0121	-0.041	0.7855	0.78	0.038	0.27	0.0026	4.681e-06	0.00293725	21.6524
M15365	rs10788490	A	G	A	G	0.013	-0.014	0.8288	0.83	0.042	0.74	0.0027	1.947e-06	0.00314971	23.1761
M15365	rs11020587	A	G	A	G	-0.0362	0.012	0.9798	0.98	0.1	0.91	0.008	7.02e-06	0.00278297	20.47
M15365	rs11062138	A	G	A	G	0.0131	-0.066	0.1724	0.18	0.043	0.13	0.0027	1.46e-06	0.0031982	23.534
M15365	rs1159317	C	G	C	G	-0.0149	0.023	0.2439	0.27	0.039	0.56	0.0034	9.272e-06	0.00261072	19.1998
M15365	rs12337953	T	C	T	C	0.0162	-0.035	0.9043	0.91	0.055	0.53	0.0036	7.459e-06	0.00275239	20.2445
M15365	rs13120638	T	G	T	G	0.0443	0.014	0.9213	0.94	0.07	0.84	0.0096	3.958e-06	0.0119544	21.2702
M15365	rs1813982	T	C	T	C	-0.0122	0.018	0.2209	0.22	0.037	0.63	0.0027	6.59e-06	0.00277502	20.4114
M15365	rs333384	A	G	A	G	-0.0127	0.0085	0.8375	0.85	0.043	0.84	0.0027	3.386e-06	0.00300645	22.1188
M15365	rs4075155	T	C	T	C	-0.012	0.0028	0.7961	0.76	0.037	0.94	0.0027	8.879e-06	0.00268503	19.7477
M15365	rs4816048	C	G	C	G	0.0123	0.016	0.1794	0.2	0.038	0.68	0.0027	7.131e-06	0.00282057	20.7474
M15365	rs6130362	C	G	C	G	0.0124	0.045	0.2071	0.21	0.039	0.25	0.0027	5.617e-06	0.00286649	21.0862
M15365	rs7160223	A	T	A	T	-0.0119	0.05	0.419	0.4	0.032	0.12	0.0026	5.521e-06	0.00284702	20.9425
M15365	rs7813124	A	T	A	T	-0.0433	-0.0008	0.9866	0.98	0.16	1	0.0098	9.412e-06	0.0026537	19.5166
M15500	rs10130689	T	C	T	C	-0.0075	-0.055	0.1587	0.16	0.043	0.19	0.0017	4.991e-06	0.00264148	19.4584
M15500	rs10239136	T	C	T	C	0.0044	0.027	0.5959	0.6	0.031	0.39	0.0009	1.492e-06	0.00324177	23.8947
M15500	rs10250709	A	G	A	G	-0.0045	-0.034	0.3494	0.35	0.033	0.29	0.0009	5.18e-07	0.00339029	24.9932
M15500	rs1028981	A	G	A	G	-0.005	0.021	0.385	0.4	0.032	0.51	0.001	5.733e-07	0.00445236	24.9911
M15500	rs10481187	T	G	T	G	0.0045	0.0089	0.3707	0.36	0.032	0.78	0.0009	9.685e-07	0.00339029	24.9932
M15500	rs1059823	A	G	A	G	0.0043	0.025	0.5792	0.58	0.031	0.43	0.0009	2.946e-06	0.00309654	22.8209
M15500	rs10746872	T	C	T	C	-0.0041	-0.015	0.5319	0.54	0.031	0.62	0.0009	6.265e-06	0.00281598	20.7474
M15500	rs10789970	T	C	T	C	-0.0041	0.016	0.4061	0.42	0.031	0.6	0.0009	6.632e-06	0.00281598	20.7474
M15500	rs10818924	T	C	T	C	-0.0045	-0.0058	0.6254	0.62	0.032	0.86	0.0009	6.077e-07	0.00339029	24.9932
M15500	rs10862357	T	G	T	G	0.0042	0.014	0.6133	0.61	0.032	0.66	0.0009	3.417e-06	0.00295461	21.7719
M15500	rs10875102	A	G	A	G	-0.0042	0.019	0.5422	0.53	0.032	0.55	0.0009	4.633e-06	0.00295461	21.7719
M15500	rs10878464	A	G	A	G	0.0047	-0.017	0.5773	0.59	0.031	0.58	0.0009	2.019e-07	0.00369721	27.2642
M15500	rs10920115	T	G	T	G	0.0044	-0.021	0.5507	0.53	0.033	0.54	0.0009	1.638e-06	0.00324177	23.8947
M15500	rs10939356	T	C	T	C	0.0045	0.039	0.4881	0.46	0.032	0.22	0.0009	4.931e-07	0.00339029	24.9932
M15500	rs10956672	A	C	A	C	0.004	0.013	0.5436	0.52	0.031	0.66	0.0009	8.758e-06	0.00268066	19.7477
M15500	rs10993993	T	C	T	C	0.0163	-0.066	0.9709	0.97	0.093	0.48	0.0033	9.795e-07	0.00330887	24.391
M15500	rs11085752	A	C	A	C	-0.004	-0.032	0.5802	0.62	0.032	0.31	0.0009	9.537e-06	0.00268066	19.7477
M15500	rs11085914	T	G	T	G	-0.0042	-0.0071	0.5541	0.54	0.031	0.82	0.0009	2.878e-06	0.00295461	21.7719
M15500	rs1109773	C	G	C	G	0.004	-0.016	0.3724	0.37	0.032	0.62	0.0009	9.026e-06	0.00268066	19.7477
M15500	rs11131258	T	C	T	C	0.0041	0.044	0.4818	0.49	0.032	0.16	0.0009	4.558e-06	0.00281598	20.7474
M15500	rs11183620	A	G	A	G	0.005	0.021	0.4676	0.45	0.031	0.5	0.0009	3.003e-08	0.00418222	30.8558
M15500	rs11223211	A	G	A	G	0.0047	0.014	0.4713	0.48	0.032	0.66	0.0009	1.712e-07	0.00369721	27.2642
M15500	rs11239528	A	G	A	G	0.0071	0.012	0.7624	0.76	0.036	0.74	0.0015	4.437e-06	0.00303937	22.3983
M15500	rs1144963	T	C	T	C	-0.0046	-0.025	0.5594	0.55	0.032	0.44	0.0009	2.481e-07	0.0035421	26.1163
M15500	rs1155457	T	C	T	C	0.0041	0.041	0.4623	0.45	0.031	0.19	0.0009	5.674e-06	0.00281598	20.7474
M15500	rs11599171	A	G	A	G	0.0122	0.087	0.2369	0.25	0.037	0.018	0.0015	2.743e-15	0.00892107	66.1331
M15500	rs11620973	A	G	A	G	-0.0051	-0.024	0.6326	0.64	0.032	0.46	0.0009	2.346e-08	0.00435044	32.1024
M15500	rs11630130	A	G	A	G	0.0092	-0.028	0.1395	0.15	0.045	0.54	0.002	5.781e-06	0.00287104	21.1542
M15500	rs11630705	C	G	C	G	0.0045	-0.041	0.407	0.39	0.032	0.2	0.0009	5.143e-07	0.00339029	24.9932
M15500	rs11707952	A	G	A	G	-0.0046	0.0021	0.5684	0.56	0.031	0.95	0.0009	3.932e-07	0.0035421	26.1163
M15500	rs11749859	T	C	T	C	-0.004	-0.061	0.3813	0.37	0.032	0.055	0.0009	9.39e-06	0.00268066	19.7477
M15500	rs11942631	A	C	A	C	-0.0182	-0.0007	0.0227	0.026	0.1	0.99	0.004	5.552e-06	0.00280914	20.6969
M15500	rs12201109	A	G	A	G	-0.0045	-0.026	0.3703	0.38	0.033	0.43	0.0009	1.141e-06	0.00339029	24.9932
M15500	rs12245254	T	C	T	C	0.0043	-0.025	0.4414	0.44	0.031	0.42	0.0009	1.916e-06	0.00309654	22.8209
M15500	rs12417365	T	C	T	C	-0.004	0.039	0.5209	0.53	0.032	0.21	0.0009	7.824e-06	0.00268066	19.7477
M15500	rs1246267	A	G	A	G	0.0045	-0.015	0.591	0.61	0.032	0.63	0.0009	1.087e-06	0.00339029	24.9932
M15500	rs1250070	A	G	A	G	-0.0042	-0.0002	0.3913	0.39	0.034	1	0.0009	8.555e-06	0.00295461	21.7719
M15500	rs12503744	A	C	A	C	-0.0336	0.052	0.0196	0.023	0.11	0.63	0.0073	4.821e-06	0.0119006	21.1611
M15500	rs12510909	T	C	T	C	-0.0043	-0.074	0.5338	0.52	0.032	0.02	0.0009	1.836e-06	0.00309654	22.8209
M15500	rs12587546	A	G	A	G	-0.0041	0.024	0.5346	0.53	0.034	0.49	0.0009	8.46e-06	0.00281598	20.7474
M15500	rs12607576	T	C	T	C	-0.004	-0.011	0.5351	0.53	0.031	0.73	0.0009	6.667e-06	0.00268066	19.7477
M15500	rs12627165	A	G	A	G	0.0044	-0.049	0.3466	0.34	0.038	0.2	0.0009	3.456e-06	0.00324177	23.8947
M15500	rs12709393	T	G	T	G	0.0053	-0.014	0.6286	0.59	0.032	0.66	0.0009	6.408e-09	0.00469671	34.6696
M15500	rs12724867	A	G	A	G	0.0044	-0.048	0.4344	0.43	0.032	0.13	0.0009	1.034e-06	0.00324177	23.8947
M15500	rs12725366	A	G	A	G	-0.0041	-0.042	0.4844	0.48	0.031	0.17	0.0009	5.549e-06	0.00281598	20.7474
M15500	rs1275103	C	G	C	G	0.004	-0.057	0.6136	0.6	0.032	0.072	0.0009	8.794e-06	0.00268066	19.7477
M15500	rs12803813	T	C	T	C	0.004	-0.022	0.5646	0.56	0.031	0.48	0.0009	9.301e-06	0.00268066	19.7477
M15500	rs12980652	A	T	A	T	-0.0145	-0.031	0.0318	0.031	0.099	0.75	0.0033	9.45e-06	0.00262024	19.3014
M15500	rs131919	T	C	T	C	-0.0046	-0.022	0.3349	0.31	0.036	0.54	0.0009	9.01e-07	0.0035421	26.1163
M15500	rs13231650	T	C	T	C	0.0041	-0.033	0.4296	0.41	0.031	0.29	0.0009	4.778e-06	0.00281598	20.7474
M15500	rs13264573	T	G	T	G	-0.0041	-0.02	0.486	0.45	0.031	0.52	0.0009	6.361e-06	0.00281598	20.7474
M15500	rs13284789	T	C	T	C	0.0079	-0.021	0.1397	0.15	0.046	0.65	0.0018	9.193e-06	0.00261423	19.2571
M15500	rs1368388	A	G	A	G	-0.0041	0.035	0.4238	0.42	0.031	0.26	0.0009	4.618e-06	0.00281598	20.7474
M15500	rs1376493	T	C	T	C	-0.0043	0.012	0.3506	0.33	0.033	0.71	0.0009	2.109e-06	0.00309654	22.8209
M15500	rs1394597	C	G	C	G	-0.0042	0.071	0.6576	0.67	0.033	0.03	0.0009	3.348e-06	0.00295461	21.7719
M15500	rs140572	A	C	A	C	0.0047	-0.028	0.5115	0.51	0.034	0.41	0.0009	2.185e-07	0.00369721	27.2642
M15500	rs1422929	T	C	T	C	0.0042	-0.034	0.4753	0.47	0.031	0.26	0.0009	3.67e-06	0.00295461	21.7719
M15500	rs1430435	T	C	T	C	0.0044	0.022	0.4932	0.5	0.031	0.47	0.0009	1.259e-06	0.00324177	23.8947
M15500	rs1443837	A	G	A	G	0.004	-0.023	0.5743	0.57	0.031	0.45	0.0009	8.347e-06	0.00268066	19.7477
M15500	rs1446555	A	C	A	C	0.008	0.073	0.9028	0.9	0.052	0.16	0.0017	3.212e-06	0.00300433	22.1393
M15500	rs1479614	A	G	A	G	-0.0048	0.0085	0.6092	0.61	0.032	0.79	0.0009	9.928e-08	0.0038556	28.4367
M15500	rs1482567	T	C	T	C	0.004	0.019	0.6212	0.63	0.032	0.55	0.0009	9.301e-06	0.00268066	19.7477
M15500	rs1507101	A	G	A	G	0.004	0.013	0.5673	0.54	0.031	0.68	0.0009	9.625e-06	0.00268066	19.7477
M15500	rs1537385	T	G	T	G	0.0317	0.057	0.9609	0.94	0.076	0.45	0.0065	1.188e-06	0.0133411	23.7573
M15500	rs1544412	T	C	T	C	-0.0043	-0.0053	0.3552	0.37	0.032	0.87	0.0009	2.679e-06	0.00309654	22.8209
M15500	rs1544811	A	G	A	G	0.004	-0.032	0.4576	0.44	0.031	0.3	0.0009	8.988e-06	0.00268066	19.7477
M15500	rs1574430	A	C	A	C	0.0047	0.064	0.3981	0.4	0.031	0.041	0.0009	1.562e-07	0.00369721	27.2642
M15500	rs17370344	A	C	A	C	-0.0047	0.0075	0.6374	0.66	0.033	0.82	0.0009	1.659e-07	0.00369721	27.2642
M15500	rs1760903	A	G	A	G	-0.0045	-0.016	0.4432	0.45	0.032	0.61	0.0009	1.005e-06	0.00339029	24.9932
M15500	rs1769463	A	G	A	G	-0.0042	0.043	0.6289	0.62	0.034	0.21	0.0009	7.399e-06	0.00295461	21.7719
M15500	rs1866570	C	G	C	G	-0.004	-0.0025	0.5838	0.58	0.032	0.94	0.0009	7.756e-06	0.00268066	19.7477
M15500	rs1886098	A	G	A	G	-0.0142	-0.037	0.0371	0.036	0.088	0.67	0.0032	9.44e-06	0.00267231	19.686
M15500	rs1915990	A	G	A	G	-0.0077	-0.046	0.903	0.91	0.054	0.4	0.0017	9.272e-06	0.00278384	20.51
M15500	rs1925611	A	G	A	G	-0.0048	0.059	0.4682	0.44	0.033	0.07	0.0009	2.003e-07	0.0038556	28.4367
M15500	rs1936602	T	C	T	C	0.0043	-0.036	0.4194	0.42	0.031	0.25	0.0009	2.527e-06	0.00309654	22.8209
M15500	rs2000069	T	C	T	C	0.0041	-0.0029	0.4246	0.43	0.033	0.93	0.0009	8.866e-06	0.00281598	20.7474
M15500	rs2000364	T	G	T	G	0.0041	-0.036	0.6346	0.63	0.032	0.27	0.0009	5.716e-06	0.00281598	20.7474
M15500	rs2055802	A	G	A	G	0.004	-0.022	0.4606	0.46	0.031	0.47	0.0009	8.533e-06	0.00268066	19.7477
M15500	rs2068985	C	G	C	G	-0.0041	0.039	0.3461	0.34	0.034	0.25	0.0009	6.76e-06	0.00281598	20.7474
M15500	rs2114713	T	G	T	G	-0.005	-0.051	0.58	0.59	0.031	0.1	0.0009	2.665e-08	0.00418222	30.8558
M15500	rs2130882	T	C	T	C	0.0044	0.013	0.4864	0.49	0.032	0.68	0.0009	1.108e-06	0.00324177	23.8947
M15500	rs2133813	T	C	T	C	0.0041	0.0099	0.4438	0.44	0.031	0.75	0.0009	9.469e-06	0.00281598	20.7474
M15500	rs2135963	C	G	C	G	0.0043	-0.0025	0.5926	0.58	0.032	0.94	0.0009	2.06e-06	0.00309654	22.8209
M15500	rs2147061	A	G	A	G	0.0041	0.043	0.448	0.42	0.031	0.17	0.0009	6.279e-06	0.00281598	20.7474
M15500	rs2164183	T	G	T	G	-0.004	0.0089	0.5129	0.52	0.031	0.77	0.0009	9.795e-06	0.00268066	19.7477
M15500	rs2225978	A	C	A	C	-0.004	-0.055	0.5215	0.48	0.033	0.095	0.0009	9.076e-06	0.00268066	19.7477
M15500	rs2236211	A	G	A	G	0.0042	0.035	0.3999	0.4	0.031	0.26	0.0009	3.018e-06	0.00295461	21.7719
M15500	rs2286460	A	G	A	G	-0.0045	-0.022	0.5399	0.54	0.031	0.47	0.0009	8.359e-07	0.00339029	24.9932
M15500	rs2292871	A	G	A	G	0.0045	-0.0054	0.5826	0.58	0.032	0.86	0.0009	7.677e-07	0.00339029	24.9932
M15500	rs2309338	A	G	A	G	0.0041	-0.0017	0.6482	0.68	0.034	0.96	0.0009	7.059e-06	0.00281598	20.7474
M15500	rs2327855	A	C	A	C	0.004	-0.0044	0.5796	0.6	0.031	0.89	0.0009	9.553e-06	0.00268066	19.7477
M15500	rs238340	A	C	A	C	-0.0042	-0.034	0.569	0.58	0.032	0.29	0.0009	4.759e-06	0.00295461	21.7719
M15500	rs2394298	A	G	A	G	0.0047	0.017	0.5879	0.57	0.031	0.58	0.0009	1.509e-07	0.00369721	27.2642
M15500	rs2412005	A	T	A	T	-0.004	0.096	0.3828	0.39	0.032	0.0029	0.0009	9.953e-06	0.00268066	19.7477
M15500	rs2432560	T	G	T	G	0.0042	0.0031	0.6276	0.65	0.034	0.93	0.0009	6.092e-06	0.00295461	21.7719
M15500	rs2451996	A	G	A	G	0.0043	0.083	0.5799	0.58	0.031	0.0083	0.0009	1.666e-06	0.00309654	22.8209
M15500	rs2457571	T	C	T	C	0.0041	-0.012	0.5136	0.51	0.031	0.69	0.0009	4.485e-06	0.00281598	20.7474
M15500	rs246946	T	C	T	C	0.0041	0.0021	0.6832	0.67	0.033	0.95	0.0009	9.255e-06	0.00281598	20.7474
M15500	rs2492788	T	C	T	C	0.0049	-0.059	0.5457	0.53	0.031	0.056	0.0009	4.58e-08	0.00401727	29.6339
M15500	rs2508305	T	C	T	C	-0.0079	-0.013	0.8912	0.88	0.048	0.78	0.0017	4.051e-06	0.00292991	21.5893
M15500	rs2544371	A	G	A	G	0.004	0.016	0.5575	0.55	0.032	0.6	0.0009	8.693e-06	0.00268066	19.7477
M15500	rs2595993	A	C	A	C	-0.0042	0.048	0.4967	0.51	0.031	0.13	0.0009	2.877e-06	0.00295461	21.7719
M15500	rs262255	T	C	T	C	-0.0042	0.019	0.3943	0.4	0.032	0.56	0.0009	2.907e-06	0.00295461	21.7719
M15500	rs2767290	A	G	A	G	0.004	0.0063	0.3468	0.33	0.034	0.85	0.0009	8.329e-06	0.00268066	19.7477
M15500	rs2789599	A	G	A	G	0.0043	0.027	0.5029	0.46	0.031	0.39	0.0009	2.163e-06	0.00309654	22.8209
M15500	rs2793471	T	C	T	C	0.0041	-0.018	0.5669	0.57	0.031	0.56	0.0009	7.225e-06	0.00281598	20.7474
M15500	rs2836865	T	G	T	G	-0.0042	-0.018	0.6322	0.66	0.033	0.6	0.0009	2.817e-06	0.00295461	21.7719
M15500	rs2839471	T	C	T	C	-0.004	0.003	0.4223	0.41	0.032	0.93	0.0009	9.407e-06	0.00268066	19.7477
M15500	rs2845846	A	G	A	G	-0.0042	-0.014	0.5397	0.54	0.031	0.65	0.0009	3.107e-06	0.00295461	21.7719
M15500	rs294280	T	C	T	C	0.0042	0.034	0.3901	0.39	0.032	0.29	0.0009	3.432e-06	0.00295461	21.7719
M15500	rs2961253	T	C	T	C	-0.005	0.062	0.55	0.54	0.031	0.047	0.001	5.733e-07	0.00445236	24.9911
M15500	rs2962321	T	C	T	C	-0.0077	-0.037	0.8968	0.91	0.057	0.52	0.0017	6.011e-06	0.00278384	20.51
M15500	rs3763009	A	G	A	G	-0.0049	-0.038	0.3795	0.38	0.032	0.24	0.0009	6.812e-08	0.00401727	29.6339
M15500	rs3848713	T	C	T	C	-0.0044	-0.0038	0.4065	0.39	0.032	0.91	0.0009	1.112e-06	0.00324177	23.8947
M15500	rs3905228	A	C	A	C	0.0041	0.035	0.4682	0.48	0.031	0.27	0.0009	8.955e-06	0.00281598	20.7474
M15500	rs4078258	T	C	T	C	-0.0041	0.072	0.6332	0.66	0.034	0.034	0.0009	6.076e-06	0.00281598	20.7474
M15500	rs4145910	T	C	T	C	-0.0045	-0.027	0.3733	0.38	0.033	0.41	0.0009	8.825e-07	0.00339029	24.9932
M15500	rs4284335	A	G	A	G	-0.0046	0.04	0.4121	0.39	0.032	0.22	0.0009	3.534e-07	0.0035421	26.1163
M15500	rs4305127	T	C	T	C	-0.005	-0.039	0.404	0.4	0.036	0.28	0.001	5.733e-07	0.00445236	24.9911
M15500	rs4436868	T	C	T	C	0.0045	0.0053	0.4973	0.51	0.031	0.87	0.0009	4.29e-07	0.00339029	24.9932
M15500	rs4504898	T	C	T	C	-0.0041	-0.0007	0.3869	0.4	0.032	0.98	0.0009	7.026e-06	0.00281598	20.7474
M15500	rs4525910	A	T	A	T	-0.0043	-0.021	0.4052	0.39	0.032	0.5	0.0009	2.2e-06	0.00309654	22.8209
M15500	rs4531372	A	G	A	G	-0.0045	0.034	0.4345	0.44	0.031	0.27	0.0009	7.129e-07	0.00339029	24.9932
M15500	rs4550856	A	G	A	G	0.0041	-0.011	0.6398	0.63	0.032	0.72	0.0009	6.051e-06	0.00281598	20.7474
M15500	rs459625	T	C	T	C	-0.0049	0.048	0.4343	0.44	0.032	0.14	0.0009	5.184e-08	0.00401727	29.6339
M15500	rs4633738	A	C	A	C	0.0041	0.05	0.4809	0.46	0.032	0.11	0.0009	5.382e-06	0.00281598	20.7474
M15500	rs4641029	T	C	T	C	-0.0041	-0.035	0.5334	0.54	0.031	0.26	0.0009	5.445e-06	0.00281598	20.7474
M15500	rs4665406	T	C	T	C	-0.0043	-0.052	0.3652	0.37	0.032	0.11	0.0009	1.938e-06	0.00309654	22.8209
M15500	rs4669392	A	G	A	G	-0.004	0.036	0.4262	0.44	0.032	0.26	0.0009	9.293e-06	0.00268066	19.7477
M15500	rs4672450	T	C	T	C	0.0044	0.058	0.4757	0.49	0.031	0.065	0.0009	1.355e-06	0.00324177	23.8947
M15500	rs4674438	T	C	T	C	0.0046	0.021	0.3643	0.36	0.032	0.51	0.0009	2.931e-07	0.0035421	26.1163
M15500	rs4711152	T	C	T	C	0.0041	-0.028	0.543	0.52	0.032	0.38	0.0009	5.056e-06	0.00281598	20.7474
M15500	rs4713396	A	C	A	C	-0.0044	-0.07	0.4478	0.49	0.033	0.032	0.0009	1.154e-06	0.00324177	23.8947
M15500	rs4722006	T	C	T	C	-0.0042	-0.021	0.425	0.43	0.031	0.5	0.0009	3.025e-06	0.00295461	21.7719
M15500	rs4722426	A	G	A	G	-0.0041	-0.015	0.5601	0.55	0.032	0.64	0.0009	4.08e-06	0.00281598	20.7474
M15500	rs4771416	T	C	T	C	-0.004	0.017	0.5126	0.53	0.032	0.6	0.0009	8.455e-06	0.00268066	19.7477
M15500	rs478982	A	G	A	G	0.004	0.031	0.3378	0.33	0.033	0.34	0.0009	9.105e-06	0.00268066	19.7477
M15500	rs4793394	A	G	A	G	-0.0041	0.024	0.5289	0.51	0.031	0.44	0.0009	6.578e-06	0.00281598	20.7474
M15500	rs480662	A	G	A	G	-0.004	-0.016	0.5952	0.57	0.031	0.6	0.0009	9.733e-06	0.00268066	19.7477
M15500	rs4810061	C	G	C	G	-0.0076	-0.037	0.1216	0.11	0.05	0.45	0.0017	7.051e-06	0.0027122	19.9807
M15500	rs482275	T	C	T	C	0.0041	-0.024	0.5688	0.58	0.032	0.44	0.0009	7.611e-06	0.00281598	20.7474
M15500	rs4859971	T	C	T	C	0.004	0.0049	0.6133	0.61	0.033	0.88	0.0009	9.859e-06	0.00268066	19.7477
M15500	rs4880740	T	C	T	C	0.0045	-0.035	0.5389	0.55	0.033	0.29	0.0009	6.117e-07	0.00339029	24.9932
M15500	rs4888497	A	G	A	G	-0.005	-0.019	0.59	0.59	0.032	0.55	0.001	5.733e-07	0.00445236	24.9911
M15500	rs4933391	A	G	A	G	0.0042	-0.018	0.3768	0.38	0.032	0.57	0.0009	6.004e-06	0.00295461	21.7719
M15500	rs4940563	A	G	A	G	-0.005	0.016	0.526	0.53	0.035	0.64	0.001	5.733e-07	0.00445236	24.9911
M15500	rs496150	A	G	A	G	-0.004	0.034	0.6256	0.61	0.032	0.28	0.0009	9.878e-06	0.00268066	19.7477
M15500	rs515280	C	G	C	G	0.004	0.018	0.6506	0.65	0.032	0.57	0.0009	9.848e-06	0.00268066	19.7477
M15500	rs549386	T	C	T	C	-0.0043	-0.022	0.6142	0.62	0.032	0.49	0.0009	1.631e-06	0.00309654	22.8209
M15500	rs561895	T	C	T	C	-0.0042	-0.019	0.6577	0.64	0.032	0.54	0.0009	6.63e-06	0.00295461	21.7719
M15500	rs5999027	T	C	T	C	-0.004	0.046	0.4322	0.42	0.032	0.14	0.0009	9.518e-06	0.00268066	19.7477
M15500	rs6506736	A	G	A	G	0.0042	0.019	0.5205	0.52	0.032	0.56	0.0009	2.563e-06	0.00295461	21.7719
M15500	rs6507615	T	G	T	G	0.0041	0.019	0.4075	0.41	0.031	0.54	0.0009	6.833e-06	0.00281598	20.7474
M15500	rs6544585	A	C	A	C	0.0047	0.035	0.6283	0.64	0.032	0.28	0.0009	1.897e-07	0.00369721	27.2642
M15500	rs6554156	T	C	T	C	0.0044	0.043	0.4037	0.41	0.032	0.18	0.0009	1.117e-06	0.00324177	23.8947
M15500	rs6581712	A	G	A	G	0.0043	0.048	0.6103	0.62	0.032	0.14	0.0009	2.506e-06	0.00309654	22.8209
M15500	rs6596361	T	C	T	C	0.0044	0.014	0.5945	0.59	0.032	0.67	0.0009	9.191e-07	0.00324177	23.8947
M15500	rs6602640	T	G	T	G	0.008	0.0011	0.8847	0.88	0.049	0.98	0.0017	2.498e-06	0.00300433	22.1393
M15500	rs6721330	A	C	A	C	-0.0041	-0.0061	0.5542	0.57	0.032	0.85	0.0009	4.915e-06	0.00281598	20.7474
M15500	rs6772323	A	C	A	C	0.0049	-0.033	0.6229	0.64	0.032	0.31	0.0009	6.097e-08	0.00401727	29.6339
M15500	rs6785853	A	G	A	G	0.0043	0.018	0.4124	0.43	0.031	0.56	0.0009	2.084e-06	0.00309654	22.8209
M15500	rs6793266	T	C	T	C	-0.0043	0.023	0.3866	0.4	0.032	0.46	0.0009	2.921e-06	0.00309654	22.8209
M15500	rs6831658	T	C	T	C	-0.0043	-0.023	0.5877	0.59	0.033	0.48	0.0009	1.751e-06	0.00309654	22.8209
M15500	rs6838262	A	G	A	G	0.0041	-0.03	0.66	0.69	0.033	0.37	0.0009	4.819e-06	0.00281598	20.7474
M15500	rs6866597	T	G	T	G	0.0042	-0.014	0.5194	0.49	0.033	0.67	0.0009	3.556e-06	0.00295461	21.7719
M15500	rs6908972	T	G	T	G	-0.009	-0.0077	0.082	0.085	0.056	0.89	0.0018	7.99e-07	0.00339029	24.9932
M15500	rs7026148	T	C	T	C	-0.0045	-0.0053	0.386	0.39	0.032	0.87	0.0009	4.47e-07	0.00339029	24.9932
M15500	rs7038757	T	C	T	C	0.0041	0.008	0.6526	0.64	0.033	0.81	0.0009	6.125e-06	0.00281598	20.7474
M15500	rs7143068	T	C	T	C	0.004	0.063	0.5454	0.56	0.033	0.059	0.0009	6.441e-06	0.00268066	19.7477
M15500	rs7162803	A	G	A	G	0.0048	0.0099	0.5029	0.5	0.031	0.75	0.0009	8.504e-08	0.0038556	28.4367
M15500	rs718150	A	G	A	G	-0.004	0.0064	0.4183	0.42	0.032	0.84	0.0009	9.18e-06	0.00268066	19.7477
M15500	rs7214993	C	G	C	G	0.0044	-0.021	0.5918	0.63	0.032	0.5	0.0009	8.711e-07	0.00324177	23.8947
M15500	rs724752	T	C	T	C	0.0043	0.021	0.3696	0.38	0.032	0.51	0.0009	2.65e-06	0.00309654	22.8209
M15500	rs7296019	A	C	A	C	-0.0044	0.018	0.4265	0.42	0.031	0.57	0.0009	1.115e-06	0.00324177	23.8947
M15500	rs735315	T	C	T	C	0.0054	-0.024	0.4943	0.51	0.031	0.43	0.0009	1.868e-09	0.00487475	35.9902
M15500	rs7355681	A	G	A	G	0.0041	0.0051	0.5872	0.56	0.032	0.87	0.0009	4.91e-06	0.00281598	20.7474
M15500	rs7435034	A	G	A	G	-0.0042	-0.0001	0.3617	0.35	0.033	1	0.0009	3.439e-06	0.00295461	21.7719
M15500	rs7461025	T	C	T	C	0.0043	0.034	0.5871	0.61	0.034	0.31	0.0009	2.703e-06	0.00309654	22.8209
M15500	rs7560476	T	C	T	C	0.0075	-0.006	0.8504	0.83	0.042	0.89	0.0016	3.426e-06	0.00298097	21.9667
M15500	rs7561070	T	G	T	G	-0.0042	-0.02	0.617	0.61	0.032	0.53	0.0009	2.74e-06	0.00295461	21.7719
M15500	rs7562607	T	C	T	C	-0.0041	0.0049	0.5277	0.53	0.032	0.88	0.0009	5.433e-06	0.00281598	20.7474
M15500	rs7604464	A	G	A	G	0.0152	-0.035	0.9726	0.97	0.095	0.71	0.0034	5.865e-06	0.0027122	19.9807
M15500	rs7632967	A	G	A	G	-0.0043	0.0078	0.5465	0.56	0.031	0.8	0.0009	1.731e-06	0.00309654	22.8209
M15500	rs7656493	T	C	T	C	0.0042	-0.034	0.3479	0.35	0.033	0.31	0.0009	6.329e-06	0.00295461	21.7719
M15500	rs7662505	A	T	A	T	-0.004	-0.013	0.4045	0.39	0.032	0.69	0.0009	9.984e-06	0.00268066	19.7477
M15500	rs7686890	T	C	T	C	0.004	-0.022	0.3938	0.37	0.032	0.48	0.0009	7.99e-06	0.00268066	19.7477
M15500	rs769809	A	G	A	G	0.0046	0.013	0.5723	0.57	0.031	0.67	0.0009	3.496e-07	0.0035421	26.1163
M15500	rs7727038	T	C	T	C	-0.006	0.058	0.555	0.54	0.032	0.066	0.0009	3.043e-11	0.00601133	44.4323
M15500	rs7732790	A	C	A	C	-0.0042	-0.04	0.59	0.55	0.031	0.2	0.0009	3.715e-06	0.00295461	21.7719
M15500	rs7753676	A	G	A	G	-0.0043	0.054	0.5997	0.61	0.032	0.09	0.0009	2.221e-06	0.00309654	22.8209
M15500	rs7760148	A	G	A	G	-0.0042	0.039	0.3554	0.35	0.033	0.23	0.0009	3.394e-06	0.00295461	21.7719
M15500	rs7799978	A	G	A	G	0.0072	0.0022	0.8174	0.8	0.038	0.95	0.0016	4.537e-06	0.00274791	20.2445
M15500	rs7837480	A	G	A	G	-0.004	0.034	0.4784	0.5	0.031	0.28	0.0009	9.303e-06	0.00268066	19.7477
M15500	rs7930416	A	G	A	G	-0.0041	-0.057	0.389	0.39	0.032	0.074	0.0009	4.52e-06	0.00281598	20.7474
M15500	rs7949980	T	C	T	C	-0.0046	0.031	0.5189	0.53	0.031	0.31	0.0009	3.34e-07	0.0035421	26.1163
M15500	rs7982892	A	G	A	G	0.0042	0.036	0.3821	0.39	0.032	0.26	0.0009	3.12e-06	0.00295461	21.7719
M15500	rs7991989	T	C	T	C	0.0041	-0.052	0.6115	0.6	0.031	0.095	0.0009	4.3e-06	0.00281598	20.7474
M15500	rs8099879	A	C	A	C	0.005	-0.0051	0.383	0.34	0.041	0.9	0.001	5.733e-07	0.00445236	24.9911
M15500	rs8127674	A	G	A	G	-0.0041	-0.061	0.59	0.6	0.032	0.052	0.0009	5.851e-06	0.00281598	20.7474
M15500	rs825668	T	G	T	G	-0.0042	-0.026	0.6272	0.62	0.033	0.43	0.0009	3.502e-06	0.00295461	21.7719
M15500	rs844016	T	C	T	C	0.0047	0.013	0.5766	0.58	0.032	0.68	0.0009	2.218e-07	0.00369721	27.2642
M15500	rs879067	T	C	T	C	0.004	-0.0042	0.4361	0.44	0.036	0.91	0.0009	7.542e-06	0.00268066	19.7477
M15500	rs899584	T	C	T	C	-0.0047	0.062	0.356	0.36	0.032	0.056	0.0009	2.885e-07	0.00369721	27.2642
M15500	rs923075	T	C	T	C	-0.0041	-0.0082	0.6135	0.62	0.033	0.8	0.0009	4.814e-06	0.00281598	20.7474
M15500	rs9303858	T	C	T	C	-0.0043	-0.016	0.4281	0.41	0.034	0.65	0.0009	4.738e-06	0.00309654	22.8209
M15500	rs9313491	C	G	C	G	0.0047	0.017	0.643	0.64	0.033	0.59	0.0009	6.09e-07	0.00369721	27.2642
M15500	rs9383693	T	C	T	C	-0.0042	0.048	0.5534	0.56	0.031	0.12	0.0009	3.573e-06	0.00295461	21.7719
M15500	rs9395728	T	G	T	G	0.0042	-0.047	0.407	0.41	0.032	0.14	0.0009	4.304e-06	0.00295461	21.7719
M15500	rs9415044	T	G	T	G	-0.004	0.0012	0.5351	0.52	0.031	0.97	0.0009	9.308e-06	0.00268066	19.7477
M15500	rs9423540	A	C	A	C	0.0042	0.0056	0.5415	0.53	0.032	0.86	0.0009	3.943e-06	0.00295461	21.7719
M15500	rs944210	A	G	A	G	0.0041	-0.011	0.3969	0.38	0.032	0.74	0.0009	4.417e-06	0.00281598	20.7474
M15500	rs9530362	T	C	T	C	-0.0044	-0.028	0.5726	0.55	0.031	0.37	0.0009	1.168e-06	0.00324177	23.8947
M15500	rs9570657	A	C	A	C	0.0047	-0.01	0.5879	0.57	0.031	0.74	0.0009	1.561e-07	0.00369721	27.2642
M15500	rs9613019	T	C	T	C	-0.0041	-0.01	0.4063	0.39	0.032	0.75	0.0009	7.419e-06	0.00281598	20.7474
M15500	rs968102	T	C	T	C	-0.0043	-0.018	0.5538	0.54	0.032	0.57	0.0009	1.776e-06	0.00309654	22.8209
M15500	rs977041	A	G	A	G	0.0044	0.0059	0.4355	0.43	0.031	0.85	0.0009	1.269e-06	0.00324177	23.8947
M15500	rs9784110	T	C	T	C	-0.0042	-0.024	0.6096	0.62	0.032	0.46	0.0009	3.972e-06	0.00295461	21.7719
M15500	rs9842133	T	C	T	C	0.0064	0.035	0.6649	0.67	0.033	0.29	0.0009	4.2e-12	0.0068339	50.5541
M15500	rs9863328	T	C	T	C	0.004	-0.024	0.433	0.42	0.031	0.45	0.0009	9.083e-06	0.00268066	19.7477
M15500	rs9875116	A	C	A	C	-0.0046	0.016	0.3833	0.38	0.032	0.62	0.0009	2.336e-07	0.0035421	26.1163
M15500	rs9880736	A	C	A	C	-0.0044	0.015	0.5431	0.53	0.032	0.64	0.0009	1.51e-06	0.00324177	23.8947
M15500	rs9884305	A	G	A	G	-0.0042	-0.021	0.4849	0.47	0.031	0.49	0.0009	3.156e-06	0.00295461	21.7719
M15500	rs989681	T	C	T	C	0.0041	0.047	0.5177	0.49	0.032	0.14	0.0009	7.363e-06	0.00281598	20.7474
M15500	rs9960949	A	G	A	G	-0.0042	-0.0022	0.4788	0.47	0.036	0.95	0.0009	8.83e-06	0.00295461	21.7719
M15500	rs996408	T	C	T	C	-0.0046	0.017	0.5159	0.53	0.031	0.59	0.0009	3.667e-07	0.0035421	26.1163
M15500	rs9974470	A	T	A	T	-0.004	0.025	0.6047	0.62	0.032	0.43	0.0009	8.805e-06	0.00268066	19.7477
M15506	rs10194073	A	C	A	C	-0.007	0.049	0.7918	0.81	0.041	0.23	0.0015	6.329e-06	0.00297033	21.7718
M15506	rs11058334	A	G	A	G	-0.0217	0.054	0.0228	0.022	0.11	0.63	0.0047	4.263e-06	0.00290765	21.3111
M15506	rs11933168	A	G	A	G	0.0083	0.011	0.167	0.21	0.037	0.76	0.0018	4.859e-06	0.00290023	21.2565
M15506	rs12039115	T	C	T	C	-0.0088	-0.033	0.1289	0.13	0.046	0.47	0.0017	1.93e-07	0.00365225	26.7885
M15506	rs12105001	A	G	A	G	-0.0131	0.09	0.0487	0.056	0.07	0.2	0.0029	7.549e-06	0.00278368	20.3999
M15506	rs1417497	C	G	C	G	-0.0106	-0.021	0.072	0.059	0.069	0.76	0.0023	5.352e-06	0.0028972	21.2343
M15506	rs17497383	T	G	T	G	0.0157	-0.09	0.0722	0.05	0.08	0.26	0.0034	5.336e-06	0.00290843	21.3168
M15506	rs17642749	T	G	T	G	-0.0165	0.13	0.9518	0.93	0.067	0.057	0.0035	2.678e-06	0.00303107	22.2184
M15506	rs2080224	A	G	A	G	-0.0112	-0.08	0.9304	0.92	0.059	0.18	0.0024	1.973e-06	0.00297033	21.7718
M15506	rs2297615	A	T	A	T	0.007	0.035	0.7752	0.73	0.037	0.34	0.0016	8.168e-06	0.00261158	19.1354
M15506	rs2824226	A	G	A	G	0.0074	-0.025	0.8186	0.83	0.042	0.54	0.0016	3.187e-06	0.00291768	21.3848
M15506	rs3786284	A	G	A	G	0.0077	0.0055	0.1481	0.14	0.046	0.9	0.0016	2.042e-06	0.00315828	23.1538
M15506	rs4293599	C	G	C	G	0.0071	0.023	0.1775	0.22	0.038	0.54	0.0016	5.929e-06	0.00268653	19.686
M15506	rs4538138	T	G	T	G	0.0071	-0.065	0.1884	0.2	0.04	0.1	0.0016	6.085e-06	0.00268653	19.686
M15506	rs4776566	A	C	A	C	-0.0076	0.037	0.863	0.87	0.047	0.43	0.0017	4.143e-06	0.00272663	19.9807
M15506	rs4784175	A	T	A	T	-0.0091	0.055	0.8586	0.84	0.044	0.22	0.002	8.644e-06	0.00282408	20.6968
M15506	rs6472660	A	G	A	G	0.0073	-0.0011	0.1545	0.18	0.04	0.98	0.0016	7.552e-06	0.00283958	20.8107
M15506	rs714089	T	C	T	C	-0.0075	-0.027	0.193	0.18	0.04	0.5	0.0016	1.555e-06	0.00299683	21.9666
M15506	rs715	T	C	T	C	0.008	-0.035	0.7088	0.69	0.034	0.31	0.0015	9.11e-08	0.00387609	28.4367
M15506	rs7215931	A	G	A	G	0.0079	-0.019	0.2013	0.21	0.038	0.62	0.0016	1.286e-06	0.00332392	24.3722
M15506	rs748196	T	G	T	G	0.0065	-0.023	0.4609	0.47	0.031	0.47	0.0014	4.155e-06	0.00294018	21.5502
M15506	rs7687295	A	G	A	G	0.0211	0.1	0.0249	0.027	0.11	0.35	0.0046	4.321e-06	0.00287001	21.0344
M15506	rs8003323	C	G	C	G	0.031	0.033	0.987	0.98	0.11	0.77	0.007	9.486e-06	0.00352256	19.6052
M15506	rs9321388	A	G	A	G	-0.0072	-0.07	0.1772	0.18	0.041	0.086	0.0016	7.577e-06	0.00276253	20.2445
M15506	rs9663814	A	G	A	G	0.0069	0.015	0.6163	0.61	0.033	0.65	0.0014	1.097e-06	0.00331195	24.2842
M15677	rs11174282	T	C	T	C	-0.0615	-0.042	0.0957	0.094	0.053	0.43	0.0137	6.885e-06	0.00364923	20.1443
M15677	rs17241253	T	C	T	C	0.0481	0.052	0.8117	0.82	0.041	0.2	0.0107	7.074e-06	0.0036594	20.2006
M15677	rs2257187	A	T	A	T	-0.036	0.008	0.5991	0.59	0.031	0.8	0.0081	8.084e-06	0.00357732	19.7459
M15677	rs2969612	T	C	T	C	-0.0496	0.07	0.1583	0.16	0.042	0.095	0.0108	4.745e-06	0.00381886	21.0842
M15677	rs3783141	T	C	T	C	0.0559	-0.0057	0.8708	0.84	0.043	0.89	0.0125	7.746e-06	0.00362166	19.9915
M15677	rs5012935	A	G	A	G	-0.0396	-0.037	0.6713	0.65	0.033	0.26	0.0089	9.227e-06	0.00358534	19.7903
M15677	rs7035675	A	G	A	G	-0.086	-0.069	0.0686	0.078	0.062	0.26	0.0172	5.9e-07	0.00452325	24.9909
M15677	rs7151608	A	G	A	G	0.0497	0.029	0.8127	0.82	0.04	0.46	0.0106	2.86e-06	0.00397968	21.9757
M15677	rs8048366	A	G	A	G	-0.0363	0.036	0.4796	0.47	0.032	0.26	0.0082	9.744e-06	0.00354912	19.5897
M15677	rs9915627	A	C	A	C	0.1117	0.0066	0.1829	0.21	0.049	0.89	0.0243	4.288e-06	0.0311129	21.0655
M15990	rs1076302	A	G	A	G	0.018	0.054	0.201	0.22	0.039	0.16	0.004	6.795e-06	0.00401288	20.2419
M15990	rs10845554	C	G	C	G	0.0151	0.0038	0.3313	0.32	0.033	0.91	0.0033	5.333e-06	0.00307772	20.9314
M15990	rs11025430	A	G	A	G	-0.0118	0.025	0.4231	0.44	0.032	0.43	0.0026	8.332e-06	0.00302791	20.5916
M15990	rs12652131	A	G	A	G	0.0231	0.031	0.0815	0.085	0.057	0.59	0.0052	9.014e-06	0.00290133	19.7283
M15990	rs1379617	T	C	T	C	-0.0156	0.019	0.7847	0.75	0.036	0.6	0.0035	6.147e-06	0.00292069	19.8603
M15990	rs170555	T	C	T	C	-0.0253	-0.014	0.5607	0.56	0.031	0.65	0.0055	3.838e-06	0.0119066	21.1359
M15990	rs1923140	A	G	A	G	0.0131	-0.047	0.5322	0.52	0.031	0.13	0.0027	8.567e-07	0.00345901	23.5335
M15990	rs1955739	A	G	A	G	0.0117	0.019	0.4007	0.39	0.032	0.54	0.0027	9.452e-06	0.00276112	18.7722
M15990	rs1978450	A	C	A	C	0.1329	0.046	0.017	0.14	0.045	0.3	0.0291	4.751e-06	0.0117385	20.8338
M15990	rs2502517	T	C	T	C	-0.0153	-0.01	0.2153	0.21	0.038	0.78	0.0035	9.62e-06	0.00280975	19.1038
M15990	rs2834399	T	G	T	G	0.0124	-0.036	0.4704	0.48	0.031	0.26	0.0027	3.234e-06	0.00310034	21.0857
M15990	rs309293	T	C	T	C	0.0256	0.051	0.4315	0.4	0.032	0.11	0.0057	6.898e-06	0.0113565	20.1482
M15990	rs382559	A	G	A	G	0.0262	0.034	0.3861	0.32	0.033	0.31	0.0059	9.98e-06	0.0111051	19.6972
M15990	rs633114	T	C	T	C	-0.0152	-0.029	0.3884	0.39	0.033	0.37	0.0033	3.913e-06	0.00311849	21.2095
M15990	rs7260033	T	C	T	C	-0.0117	0.04	0.4757	0.47	0.031	0.2	0.0026	8.791e-06	0.00297696	20.244
M15990	rs7563729	A	G	A	G	0.0116	-0.0085	0.5161	0.54	0.032	0.79	0.0026	9.887e-06	0.00292643	19.8995
M15990	rs7788421	A	G	A	G	-0.0245	-0.091	0.9134	0.92	0.06	0.13	0.0054	5.183e-06	0.00302601	20.5786
M15990	rs7795076	T	C	T	C	-0.017	-0.012	0.8166	0.8	0.04	0.76	0.0035	1.62e-06	0.00346654	23.5849
M15990	rs9686896	T	G	T	G	-0.0163	0.054	0.7988	0.76	0.037	0.14	0.0034	1.96e-06	0.00337746	22.9768
M17805	rs1477025	T	C	T	C	0.0164	0.031	0.6547	0.64	0.032	0.33	0.0034	2.01e-06	0.00315423	23.2601
M17805	rs16839086	A	C	A	C	0.0329	0.045	0.2302	0.31	0.034	0.18	0.0074	8.805e-06	0.0110627	19.7441
M17805	rs1709851	A	C	A	C	-0.0155	0.017	0.6588	0.67	0.036	0.64	0.0035	7.62e-06	0.00266015	19.6069
M17805	rs1822906	A	G	A	G	0.0187	-0.042	0.2047	0.19	0.04	0.29	0.0042	9.997e-06	0.00268875	19.8183
M17805	rs3793900	A	C	A	C	-0.0154	-0.016	0.6359	0.62	0.032	0.62	0.0034	7.412e-06	0.00278233	20.51
M17805	rs6557244	T	C	T	C	0.0302	-0.0077	0.9101	0.88	0.05	0.88	0.0067	7.324e-06	0.00275551	20.3117
M17805	rs6738713	T	C	T	C	-0.0308	-0.059	0.9295	0.93	0.06	0.33	0.0066	3.378e-06	0.00295301	21.7719
M17805	rs9560579	A	G	A	G	-0.0153	-0.075	0.5193	0.49	0.031	0.016	0.0034	6.405e-06	0.00274641	20.2445
M17805	rs9880529	T	C	T	C	0.022	-0.11	0.8723	0.87	0.046	0.018	0.005	9.877e-06	0.00262602	19.3547
M17945	rs1008913	T	C	T	C	-0.0082	-0.038	0.5146	0.5	0.032	0.23	0.0018	7.801e-06	0.00282903	20.7474
M17945	rs10443953	A	G	A	G	0.0086	0.0057	0.382	0.37	0.032	0.86	0.0018	2.599e-06	0.00311089	22.8209
M17945	rs10841406	A	G	A	G	-0.0087	0.02	0.3963	0.37	0.033	0.55	0.0018	2.273e-06	0.00318342	23.3547
M17945	rs10892951	A	G	A	G	-0.0088	0.0084	0.4059	0.4	0.031	0.79	0.0018	1.655e-06	0.00325679	23.8947
M17945	rs11150606	T	C	T	C	-0.072	0.049	0.989	0.94	0.086	0.57	0.014	2.706e-07	0.00473958	26.4395
M17945	rs11210537	A	G	A	G	0.0085	0.0079	0.3117	0.33	0.033	0.81	0.0019	4.963e-06	0.00272854	20.0084
M17945	rs11263804	C	G	C	G	0.0122	0.024	0.2495	0.29	0.035	0.48	0.0026	2.761e-06	0.00300091	22.0117
M17945	rs12208114	A	G	A	G	-0.009	-0.019	0.6563	0.68	0.033	0.57	0.0018	1.129e-06	0.00340599	24.9932
M17945	rs12208243	A	G	A	G	0.0236	0.077	0.9516	0.9	0.065	0.24	0.0053	8.254e-06	0.00270323	19.8223
M17945	rs12533610	T	C	T	C	-0.0092	-0.032	0.3166	0.33	0.033	0.33	0.0018	5.78e-07	0.00355851	26.1163
M17945	rs12639715	T	C	T	C	0.0085	-0.017	0.6649	0.66	0.033	0.6	0.0019	4.184e-06	0.00272854	20.0084
M17945	rs12975371	A	G	A	G	-0.0081	-0.022	0.5367	0.53	0.031	0.49	0.0018	9.152e-06	0.00276064	20.2445
M17945	rs16909189	T	C	T	C	0.0217	-0.038	0.0502	0.048	0.074	0.61	0.0045	1.393e-06	0.00316885	23.2475
M17945	rs17866089	A	C	A	C	-0.0082	-0.0003	0.3457	0.34	0.032	0.99	0.0019	8.439e-06	0.00253981	18.6209
M17945	rs2272588	A	G	A	G	0.0085	0.022	0.5093	0.52	0.032	0.49	0.0018	4.176e-06	0.00303918	22.2933
M17945	rs2555231	T	C	T	C	-0.0094	-0.0061	0.6247	0.62	0.032	0.85	0.0018	3.223e-07	0.00371433	27.2641
M17945	rs2745001	A	G	A	G	-0.0081	-0.0051	0.3976	0.4	0.032	0.87	0.0018	9.253e-06	0.00276064	20.2445
M17945	rs2946398	T	C	T	C	-0.0083	-0.023	0.3787	0.37	0.033	0.49	0.0018	7.642e-06	0.00289825	21.2565
M17945	rs3796622	T	C	T	C	-0.0089	-0.003	0.3747	0.35	0.033	0.93	0.0019	1.346e-06	0.0029906	21.9358
M17945	rs3822742	A	C	A	C	-0.0098	0.04	0.363	0.35	0.033	0.23	0.002	8.475e-07	0.00327156	24.0034
M17945	rs6033014	T	C	T	C	-0.0087	-0.027	0.3688	0.39	0.036	0.45	0.0018	2.6e-06	0.00318342	23.3547
M17945	rs6035729	T	C	T	C	0.0083	0.0051	0.6886	0.69	0.033	0.88	0.0019	6.996e-06	0.00260198	19.0779
M17945	rs629487	T	G	T	G	-0.0087	0.037	0.5697	0.57	0.032	0.23	0.0018	2.21e-06	0.00318342	23.3547
M17945	rs6462013	A	G	A	G	-0.0082	0.0038	0.5116	0.51	0.031	0.9	0.0018	7.138e-06	0.00282903	20.7474
M17945	rs697635	A	G	A	G	0.0084	-0.035	0.3292	0.33	0.033	0.29	0.0019	5.153e-06	0.00266488	19.5404
M17945	rs7192844	T	C	T	C	-0.0274	0.0058	0.0322	0.044	0.081	0.94	0.006	5.207e-06	0.00284281	20.8487
M17945	rs7283743	T	C	T	C	-0.0128	-0.018	0.1245	0.12	0.048	0.71	0.0028	5.007e-06	0.00284873	20.8922
M17945	rs7322113	T	C	T	C	-0.0453	-0.25	0.9889	0.99	0.15	0.1	0.0098	3.65e-06	0.00291248	21.3612
M17945	rs757202	T	C	T	C	-0.009	0.047	0.5096	0.5	0.031	0.13	0.0018	8.35e-07	0.00340599	24.9932
M17945	rs7619689	T	G	T	G	0.0084	-0.008	0.4024	0.42	0.031	0.8	0.0018	5.166e-06	0.0029683	21.7718
M17945	rs7652277	T	G	T	G	0.0082	0.011	0.4645	0.47	0.031	0.72	0.0018	7.997e-06	0.00282903	20.7474
M17945	rs8053084	T	C	T	C	0.0088	-0.065	0.6634	0.66	0.033	0.047	0.0019	2.293e-06	0.00292396	21.4457
M17945	rs913416	T	C	T	C	-0.0082	-0.014	0.5313	0.54	0.031	0.65	0.0018	7.516e-06	0.00282903	20.7474
M17945	rs9302365	A	C	A	C	-0.0096	-0.017	0.4684	0.47	0.034	0.61	0.0019	2.175e-07	0.00347783	25.5221
M17945	rs9408014	A	T	A	T	-0.0158	0.013	0.8976	0.9	0.053	0.8	0.0034	4.101e-06	0.00294348	21.5893
M17945	rs9715724	T	C	T	C	0.009	-0.035	0.448	0.47	0.035	0.33	0.002	6.795e-06	0.00363278	20.2427
M18467	rs12583004	T	C	T	C	-0.0318	-0.019	0.0723	0.072	0.062	0.75	0.0067	1.746e-06	0.00304851	22.521
M18467	rs16859272	A	G	A	G	-0.0637	0.042	0.0503	0.044	0.077	0.59	0.0143	9.087e-06	0.011105	19.8205
M18467	rs174528	T	C	T	C	0.0324	0.0092	0.6311	0.62	0.033	0.78	0.0036	1.394e-19	0.0108754	80.978
M18467	rs17736501	C	G	C	G	-0.0684	-0.091	0.0125	0.015	0.13	0.5	0.0153	7.679e-06	0.00270559	19.9807
M18467	rs179976	T	C	T	C	-0.0198	0.066	0.7581	0.73	0.036	0.066	0.0043	3.918e-06	0.00286982	21.1971
M18467	rs2068592	A	G	A	G	0.071	0.095	0.0144	0.014	0.14	0.49	0.0152	2.956e-06	0.00295294	21.8128
M18467	rs2167053	A	T	A	T	0.0161	-0.014	0.675	0.69	0.034	0.68	0.0036	9.131e-06	0.00270756	19.9953
M18467	rs2364754	A	G	A	G	-0.032	0.0074	0.0751	0.12	0.049	0.88	0.0069	3.686e-06	0.00291102	21.5022
M18467	rs6468384	A	C	A	C	0.0179	-0.0076	0.5691	0.56	0.031	0.81	0.0036	5.625e-07	0.00334469	24.7163
M18467	rs7005406	T	C	T	C	0.0353	0.012	0.8036	0.81	0.04	0.77	0.0077	5.293e-06	0.0117543	20.9931
M18467	rs703811	T	C	T	C	0.017	0.047	0.7585	0.76	0.037	0.2	0.0037	4.2e-06	0.00285733	21.1046
M18467	rs8107558	T	C	T	C	0.0665	-0.069	0.9541	0.94	0.071	0.33	0.0146	5.52e-06	0.0116046	20.7227
M18474	rs10515456	A	G	A	G	0.0868	0.011	0.1032	0.11	0.05	0.82	0.0194	7.975e-06	0.0213643	19.975
M18474	rs11736691	A	C	A	C	-0.24	-0.068	0.9602	0.94	0.073	0.35	0.0491	1.035e-06	0.0850589	23.7065
M18474	rs11854497	A	G	A	G	0.0869	0.046	0.0972	0.096	0.053	0.38	0.0192	6.161e-06	0.0218511	20.4404
M18474	rs12483707	C	G	C	G	0.0849	-0.016	0.3543	0.38	0.032	0.62	0.0192	9.185e-06	0.0707025	19.4008
M18474	rs12526152	A	C	A	C	0.4507	-0.027	0.0139	0.036	0.085	0.75	0.0939	1.607e-06	0.0822673	22.8587
M18474	rs12905081	A	G	A	G	-0.0574	-0.038	0.4166	0.45	0.031	0.22	0.0122	2.583e-06	0.0235709	22.088
M18474	rs1479879	T	C	T	C	0.0532	-0.011	0.542	0.54	0.031	0.73	0.0118	7.19e-06	0.0216854	20.282
M18474	rs1599081	T	G	T	G	-0.0691	0.03	0.788	0.78	0.039	0.44	0.0145	1.895e-06	0.0241672	22.6606
M18474	rs16904525	T	C	T	C	0.1461	0.034	0.0297	0.03	0.094	0.72	0.033	9.4e-06	0.0209275	19.558
M18474	rs16956336	A	G	A	G	0.2768	-0.0094	0.0442	0.025	0.11	0.93	0.0494	2.09e-08	0.108865	31.152
M18474	rs4877694	T	C	T	C	0.0579	-0.049	0.301	0.31	0.034	0.14	0.013	8.737e-06	0.0211742	19.7935
M18474	rs7279572	T	C	T	C	-0.2727	0.31	0.9644	0.98	0.1	0.0027	0.0585	3.09e-06	0.0779606	21.5608
M18474	rs7546527	A	G	A	G	0.4654	0.082	0.012	0.022	0.11	0.45	0.0991	2.641e-06	0.0790343	21.8833
M18476	rs12590118	T	G	T	G	-0.0463	-0.097	0.9201	0.92	0.057	0.089	0.01	3.838e-06	0.00379721	21.4293
M18476	rs17107026	T	C	T	C	-0.0781	-0.0066	0.9608	0.96	0.091	0.94	0.016	1.084e-06	0.00421872	23.8181
M18476	rs17807835	A	G	A	G	0.0343	-0.078	0.8027	0.8	0.039	0.046	0.0072	1.71e-06	0.0040191	22.6866
M18476	rs2227728	A	G	A	G	-0.1005	0.026	0.9072	0.92	0.058	0.66	0.0224	7.337e-06	0.0171006	20.0948
M18476	rs2718107	A	C	A	C	0.0257	0.037	0.5408	0.58	0.032	0.25	0.0057	5.85e-06	0.00360167	20.3218
M18476	rs3807360	A	G	A	G	0.0735	0.021	0.2011	0.19	0.041	0.61	0.0164	7.436e-06	0.0170639	20.051
M18476	rs7837471	A	G	A	G	0.3403	0.0076	0.015	0.022	0.12	0.95	0.0731	3.273e-06	0.0183864	21.634
M18476	rs7874807	A	G	A	G	-0.0344	-0.024	0.8281	0.84	0.042	0.56	0.0073	2.254e-06	0.00393291	22.1981
M18476	rs795543	T	C	T	C	-0.025	0.015	0.4091	0.4	0.033	0.63	0.0055	5.185e-06	0.0036603	20.6538
M18477	rs12477733	T	C	T	C	0.127	-0.057	0.0525	0.055	0.071	0.42	0.0285	8.171e-06	0.0134456	19.8299
M18477	rs3733541	A	C	A	C	-0.0832	-0.034	0.5054	0.52	0.032	0.28	0.0183	5.414e-06	0.0232597	20.6226
M18477	rs4338010	T	C	T	C	-0.1084	0.02	0.0788	0.093	0.061	0.74	0.0239	5.728e-06	0.0139224	20.5431
M18477	rs6585252	C	G	C	G	-0.1538	0.028	0.9571	0.95	0.077	0.72	0.0312	8.548e-07	0.0164044	24.2665
M18477	rs708226	T	G	T	G	-0.0898	-0.036	0.7069	0.7	0.034	0.29	0.0199	6.342e-06	0.0229222	20.3163
M18477	rs7856830	T	C	T	C	-0.0891	0.013	0.1533	0.16	0.043	0.77	0.0188	2.272e-06	0.0151822	22.4307
M18477	rs9301881	T	C	T	C	0.0593	-0.006	0.5692	0.58	0.031	0.85	0.0131	5.787e-06	0.0138689	20.463
M18494	rs11121663	T	C	T	C	0.0308	0.0075	0.7415	0.72	0.037	0.84	0.0067	3.947e-06	0.00391551	21.1247
M18494	rs1565603	A	G	A	G	-0.0301	-0.066	0.7324	0.74	0.035	0.056	0.0066	5.139e-06	0.00385397	20.7914
M18494	rs1608165	C	G	C	G	-0.0406	-0.0024	0.1352	0.15	0.044	0.96	0.0092	9.607e-06	0.0036095	19.4677
M18494	rs17806001	A	G	A	G	-0.1105	0.14	0.9831	0.98	0.11	0.22	0.0243	5.697e-06	0.00383165	20.6705
M18494	rs2684816	T	C	T	C	0.0506	0.037	0.0757	0.083	0.056	0.51	0.0112	6.407e-06	0.00378233	20.4034
M18494	rs2992907	T	C	T	C	0.0296	-0.046	0.6664	0.68	0.033	0.17	0.0065	6.157e-06	0.0038426	20.7298
M18494	rs347722	T	C	T	C	0.0337	0.02	0.8016	0.8	0.039	0.6	0.0075	7.515e-06	0.00374154	20.1825
M18494	rs6465368	A	G	A	G	0.185	-0.15	0.0343	0.027	0.13	0.25	0.0416	8.507e-06	0.0186613	19.7388
M18494	rs6858711	T	C	T	C	-0.1096	0.0086	0.8875	0.9	0.053	0.87	0.0246	8.283e-06	0.0187287	19.8114
M18494	rs7432211	T	C	T	C	0.0294	0.0036	0.5934	0.59	0.032	0.91	0.0064	4.925e-06	0.00390998	21.0947
M18494	rs7568568	T	C	T	C	0.1481	0.011	0.9251	0.92	0.06	0.85	0.0306	1.313e-06	0.0220273	23.3793
M18494	rs7593713	T	C	T	C	-0.0471	0.025	0.1104	0.11	0.051	0.62	0.0101	3.261e-06	0.0040289	21.7389
M18497	rs10813358	A	G	A	G	0.0373	-0.03	0.4043	0.39	0.032	0.33	0.0082	5.616e-06	0.00543982	20.6805
M18497	rs12070179	T	C	T	C	-0.2041	-0.087	0.951	0.94	0.069	0.21	0.0432	2.308e-06	0.0309879	22.2573
M18497	rs12984452	T	C	T	C	-0.0413	0.018	0.3058	0.31	0.035	0.61	0.009	4.705e-06	0.00553564	21.0468
M18497	rs16955093	T	C	T	C	0.3552	-0.054	0.015	0.014	0.15	0.72	0.0782	5.606e-06	0.0287095	20.5725
M18497	rs1948095	A	C	A	C	-0.1423	0.014	0.8599	0.87	0.047	0.77	0.0286	6.394e-07	0.034252	24.6849
M18497	rs226212	A	G	A	G	-0.0384	-0.028	0.5696	0.58	0.033	0.39	0.0084	4.84e-06	0.00549383	20.8869
M18497	rs2530123	A	C	A	C	0.1294	-0.024	0.123	0.15	0.044	0.59	0.0287	6.728e-06	0.0282997	20.2702
M18497	rs2702642	T	C	T	C	0.0383	0.0029	0.4888	0.47	0.031	0.93	0.0082	3.482e-06	0.00573372	21.8042
M18497	rs309873	C	G	C	G	0.0743	-0.0024	0.065	0.07	0.06	0.97	0.0164	5.634e-06	0.00539639	20.5145
M18497	rs4513112	C	G	C	G	-0.0379	0.0068	0.6295	0.64	0.033	0.83	0.0083	4.462e-06	0.00548149	20.8398
M18497	rs7108724	A	G	A	G	-0.0389	-0.014	0.6246	0.62	0.032	0.67	0.0082	2.13e-06	0.0059137	22.4927
M18497	rs7139744	T	G	T	G	0.0423	-0.034	0.3014	0.3	0.035	0.32	0.0092	3.867e-06	0.0055571	21.1288
M18497	rs7171216	T	G	T	G	-0.0442	-0.0044	0.4139	0.4	0.032	0.89	0.0096	4.406e-06	0.00557236	21.1871
M18497	rs7809441	A	G	A	G	0.0748	0.06	0.0807	0.078	0.064	0.35	0.0147	3.801e-07	0.00679782	25.8785
M18497	rs8059670	T	C	T	C	-0.0374	-0.042	0.4477	0.47	0.031	0.18	0.0081	4.056e-06	0.00560398	21.308
M18497	rs9815713	A	G	A	G	-0.0917	0.0092	0.9315	0.87	0.048	0.85	0.0192	1.794e-06	0.00599362	22.7985
M18497	rs9962219	T	G	T	G	-0.4251	-0.26	0.99	0.98	0.2	0.2	0.0954	8.279e-06	0.0276598	19.7988
M19323	rs10063514	T	C	T	C	0.0474	-0.068	0.0701	0.068	0.066	0.3	0.0106	8.186e-06	0.011196	19.9734
M19323	rs10788823	T	G	T	G	0.0369	-0.025	0.1884	0.15	0.046	0.59	0.0081	5.957e-06	0.011615	20.7296
M19323	rs1225741	A	G	A	G	0.0167	-0.0096	0.4489	0.45	0.031	0.76	0.0034	6.848e-07	0.00326323	24.1189
M19323	rs12583004	T	C	T	C	-0.0288	-0.019	0.0716	0.072	0.062	0.75	0.0064	5.76e-06	0.00274047	20.2445
M19323	rs1808751	A	G	A	G	0.0164	0.025	0.7375	0.69	0.034	0.46	0.0035	3.583e-06	0.00297065	21.95
M19323	rs728634	T	C	T	C	0.0688	0.11	0.0303	0.059	0.073	0.13	0.0154	7.439e-06	0.0111754	19.9362
M19323	rs913342	C	G	C	G	0.0229	-0.06	0.1392	0.18	0.045	0.18	0.0051	8.192e-06	0.00272857	20.1564
M19324	rs10132651	T	C	T	C	-0.1382	-0.17	0.9853	0.98	0.13	0.19	0.0277	6.292e-07	0.0141199	24.8632
M19324	rs10491073	T	C	T	C	0.122	0.059	0.0175	0.021	0.11	0.6	0.0233	1.663e-07	0.0155296	27.3847
M19324	rs11872932	A	T	A	T	0.0202	-0.007	0.1999	0.2	0.039	0.86	0.0045	6.605e-06	0.00277124	20.1446
M19324	rs1925409	T	C	T	C	0.0294	0.012	0.3294	0.35	0.034	0.72	0.0066	8.321e-06	0.0112883	19.8201
M19324	rs2241216	C	G	C	G	0.0252	0.038	0.199	0.28	0.041	0.35	0.0053	2.318e-06	0.00310813	22.6011
M19324	rs728634	T	C	T	C	0.0813	0.11	0.0305	0.059	0.073	0.13	0.0174	3.193e-06	0.0124054	21.8063
M19324	rs8107558	T	C	T	C	0.0652	-0.069	0.9545	0.94	0.071	0.33	0.0146	8.379e-06	0.0113445	19.92
M19934	rs10086673	T	C	T	C	0.0089	-0.06	0.2938	0.3	0.036	0.094	0.0018	5.256e-07	0.00331337	24.4409
M19934	rs10112981	A	G	A	G	-0.008	-0.025	0.287	0.29	0.034	0.46	0.0018	6.116e-06	0.00267884	19.7477
M19934	rs10502069	A	G	A	G	-0.0078	-0.016	0.7264	0.73	0.035	0.64	0.0018	8.389e-06	0.00254691	18.7727
M19934	rs10503714	A	G	A	G	0.0313	-0.016	0.9815	0.88	0.047	0.74	0.0068	4.846e-06	0.00287275	21.1813
M19934	rs10798412	T	C	T	C	-0.0081	-0.027	0.6702	0.67	0.033	0.42	0.0018	3.915e-06	0.00274604	20.2445
M19934	rs11134638	A	G	A	G	0.0079	0.029	0.5902	0.59	0.032	0.37	0.0017	5.004e-06	0.00292792	21.5893
M19934	rs11934095	A	G	A	G	-0.0082	-0.0039	0.7176	0.71	0.034	0.91	0.0018	3.067e-06	0.00281407	20.7474
M19934	rs12191236	C	G	C	G	0.0083	-0.0039	0.6904	0.68	0.034	0.91	0.0018	2.273e-06	0.00288293	21.2566
M19934	rs12589229	T	C	T	C	0.0083	0.005	0.3252	0.34	0.033	0.88	0.0018	2.407e-06	0.00288293	21.2566
M19934	rs12703488	A	G	A	G	0.0361	0.027	0.0182	0.035	0.087	0.76	0.0082	9.337e-06	0.00262857	19.3762
M19934	rs1362585	A	G	A	G	-0.0079	0.045	0.3755	0.39	0.032	0.17	0.0017	6.514e-06	0.00292792	21.5893
M19934	rs1560117	T	C	T	C	0.0096	-0.032	0.4665	0.47	0.033	0.34	0.0018	1.326e-07	0.00385298	28.4367
M19934	rs16996393	A	T	A	T	-0.0083	-0.008	0.6946	0.68	0.033	0.81	0.0018	3.184e-06	0.00288293	21.2566
M19934	rs1753773	T	C	T	C	0.0078	-0.062	0.338	0.34	0.033	0.059	0.0017	6.27e-06	0.00285448	21.0462
M19934	rs17706472	T	C	T	C	-0.0213	-0.0061	0.952	0.92	0.062	0.92	0.0046	3.545e-06	0.00290707	21.4351
M19934	rs17795326	A	G	A	G	-0.0197	-0.035	0.0531	0.08	0.061	0.57	0.0044	7.114e-06	0.00271845	20.0405
M19934	rs2298725	A	G	A	G	-0.0078	-0.0014	0.3106	0.33	0.033	0.97	0.0018	9.175e-06	0.00254691	18.7727
M19934	rs244729	C	G	C	G	-0.0123	0.0085	0.7729	0.74	0.036	0.82	0.0024	3.043e-07	0.0035589	26.2585
M19934	rs2489774	T	C	T	C	0.0213	-0.32	0.0339	0.035	0.086	0.00026	0.0047	6.459e-06	0.00278502	20.5327
M19934	rs2504067	A	G	A	G	0.0079	0.058	0.4884	0.48	0.032	0.076	0.0018	8.3e-06	0.00261246	19.2571
M19934	rs2642588	T	G	T	G	-0.0079	-0.012	0.3129	0.29	0.034	0.71	0.0018	5.769e-06	0.00261246	19.2571
M19934	rs265487	A	G	A	G	-0.0077	-0.05	0.4929	0.49	0.031	0.1	0.0017	7.562e-06	0.00278196	20.51
M19934	rs2667755	T	C	T	C	-0.0083	-0.011	0.6304	0.64	0.032	0.74	0.0017	1.84e-06	0.00323094	23.8309
M19934	rs2807592	T	G	T	G	-0.0081	0.003	0.6979	0.69	0.034	0.93	0.0018	4.454e-06	0.00274604	20.2445
M19934	rs2834059	A	G	A	G	-0.0091	-0.017	0.4831	0.47	0.032	0.6	0.0019	9.964e-07	0.00310956	22.9328
M19934	rs3004261	A	T	A	T	0.0082	0.013	0.4168	0.41	0.032	0.68	0.0017	1.84e-06	0.0031538	23.2601
M19934	rs3872668	C	G	C	G	-0.0177	0.048	0.3688	0.34	0.033	0.15	0.0036	7.34e-07	0.0135565	24.1461
M19934	rs4399682	A	T	A	T	0.0183	0.037	0.7244	0.73	0.036	0.3	0.0039	2.057e-06	0.0123625	21.9927
M19934	rs4431081	T	C	T	C	0.0164	0.012	0.4481	0.43	0.031	0.69	0.0035	2.178e-06	0.0123282	21.931
M19934	rs4541491	A	C	A	C	-0.0078	0.028	0.6185	0.59	0.033	0.38	0.0017	6.597e-06	0.00285448	21.0462
M19934	rs4659612	A	G	A	G	0.0174	-0.038	0.7371	0.74	0.036	0.29	0.0038	5.921e-06	0.0117793	20.9429
M19934	rs4759824	T	C	T	C	0.0083	-0.03	0.6793	0.68	0.033	0.37	0.0017	1.852e-06	0.00323094	23.8309
M19934	rs6948277	A	G	A	G	0.0951	0.029	0.0135	0.02	0.12	0.8	0.0195	1.007e-06	0.0133411	23.7573
M19934	rs722419	A	C	A	C	0.008	-0.011	0.4468	0.44	0.032	0.74	0.0017	4.028e-06	0.00300229	22.1393
M19934	rs727798	C	G	C	G	-0.0078	-0.0086	0.402	0.39	0.032	0.79	0.0017	6.559e-06	0.00285448	21.0462
M19934	rs744093	A	G	A	G	-0.0238	0.028	0.892	0.89	0.051	0.58	0.0053	8.513e-06	0.0113341	20.1423
M19934	rs7837995	T	C	T	C	0.0089	-0.037	0.4485	0.44	0.034	0.28	0.0018	4.28e-07	0.00331337	24.4409
M19934	rs7999570	T	C	T	C	0.0076	-0.018	0.6428	0.65	0.033	0.57	0.0017	9.408e-06	0.00271036	19.9807
M19934	rs8055680	A	G	A	G	0.0277	0.064	0.9266	0.93	0.061	0.29	0.0039	2.469e-12	0.00681299	50.4327
M19934	rs9947181	C	G	C	G	-0.0275	0.13	0.0304	0.031	0.092	0.16	0.0056	9.235e-07	0.00326847	24.1086
M21127	rs1000137	T	C	T	C	0.014	0.0017	0.475	0.46	0.033	0.96	0.003	3.061e-06	0.0040234	21.7697
M21127	rs12145936	T	C	T	C	0.0287	-0.049	0.5511	0.59	0.031	0.11	0.0063	6.206e-06	0.0127417	20.7273
M21127	rs1260326	T	C	T	C	0.0134	0.016	0.4039	0.38	0.032	0.63	0.0027	6.77e-07	0.00350688	24.624
M21127	rs2584543	A	G	A	G	0.0246	-0.095	0.0698	0.058	0.072	0.18	0.0053	3.242e-06	0.00306865	21.5375
M21127	rs2889906	C	G	C	G	-0.0124	0.015	0.6557	0.67	0.033	0.64	0.0027	6.51e-06	0.00300451	21.0859
M21127	rs3929243	A	G	A	G	0.0122	-0.0027	0.3292	0.34	0.032	0.93	0.0027	7.786e-06	0.00290865	20.4112
M21127	rs400511	T	C	T	C	0.0125	-0.0065	0.6391	0.63	0.032	0.84	0.0027	4.171e-06	0.00305301	21.4273
M21127	rs430508	A	G	A	G	-0.0122	-0.032	0.4994	0.5	0.032	0.31	0.0027	7.022e-06	0.00290865	20.4112
M21127	rs6089908	T	C	T	C	-0.0122	0.023	0.5596	0.54	0.033	0.49	0.0027	7.185e-06	0.00290865	20.4112
M21127	rs7296549	T	C	T	C	0.0129	-0.038	0.5114	0.5	0.031	0.22	0.0027	1.956e-06	0.00325089	22.8206
M21127	rs757717	T	C	T	C	0.0203	0.0034	0.1121	0.12	0.05	0.95	0.0045	8.122e-06	0.00289915	20.3443
M21127	rs8030428	A	G	A	G	-0.0174	0.039	0.8389	0.83	0.041	0.35	0.0036	1.584e-06	0.00332667	23.3544
M21127	rs954050	T	C	T	C	0.0121	-0.019	0.5912	0.59	0.031	0.54	0.0027	7.682e-06	0.0028613	20.0779
M21184	rs10214984	T	C	T	C	0.0343	0.015	0.1375	0.13	0.046	0.75	0.0073	2.392e-06	0.00404485	22.069
M21184	rs11627546	A	C	A	C	0.0294	0.0027	0.1703	0.17	0.043	0.95	0.0065	6.873e-06	0.00374936	20.4507
M21184	rs17242889	T	C	T	C	-0.0332	-0.036	0.8391	0.83	0.041	0.38	0.0073	4.723e-06	0.00379055	20.6762
M21184	rs17729999	A	G	A	G	-0.0492	0.017	0.0612	0.069	0.062	0.78	0.0108	5.228e-06	0.00380319	20.7455
M21184	rs188595	A	C	A	C	0.0258	-0.025	0.653	0.65	0.033	0.44	0.0056	3.491e-06	0.00388948	21.218
M21184	rs1889891	T	C	T	C	0.0257	0.033	0.2641	0.28	0.035	0.34	0.0057	5.774e-06	0.00372577	20.3215
M21184	rs2073030	A	T	A	T	0.0287	-0.014	0.7836	0.81	0.04	0.72	0.0064	6.989e-06	0.00368571	20.1022
M21184	rs2143069	A	G	A	G	-0.0234	0.03	0.4261	0.41	0.034	0.38	0.005	2.635e-06	0.00401297	21.8943
M21184	rs272468	A	T	A	T	-0.0258	0.027	0.7327	0.72	0.035	0.45	0.0057	6.259e-06	0.00375471	20.48
M21184	rs4714804	A	G	A	G	-0.0453	0.03	0.243	0.27	0.035	0.4	0.0101	6.882e-06	0.0117633	20.0928
M21184	rs4937147	A	G	A	G	0.0379	-0.019	0.1341	0.14	0.046	0.68	0.0074	3.112e-07	0.00480225	26.2214
M21184	rs6005580	A	G	A	G	0.0446	-0.021	0.7521	0.76	0.036	0.57	0.0099	6.376e-06	0.0118667	20.2715
M21184	rs7350481	T	C	T	C	0.0497	-0.079	0.0664	0.069	0.062	0.2	0.0106	2.897e-06	0.00402781	21.9756
M21184	rs7525018	T	G	T	G	-0.0268	0.012	0.7223	0.7	0.033	0.71	0.0058	3.641e-06	0.0039123	21.3429
M21184	rs7998013	A	G	A	G	-0.0573	0.087	0.9344	0.93	0.069	0.21	0.0124	4.082e-06	0.00391277	21.3455
M21184	rs9313524	T	C	T	C	0.0264	-0.02	0.4146	0.41	0.035	0.57	0.0059	8.906e-06	0.00366968	20.0145
M21188	rs10876842	T	C	T	C	0.0122	0.035	0.7211	0.71	0.034	0.31	0.0027	6.739e-06	0.00310458	20.4108
M21188	rs10878631	A	G	A	G	-0.0125	0.014	0.4509	0.42	0.033	0.68	0.0027	3.047e-06	0.00325864	21.4269
M21188	rs12026398	T	C	T	C	-0.0197	-0.014	0.898	0.86	0.044	0.75	0.0043	4.102e-06	0.00319131	20.9828
M21188	rs12713384	A	G	A	G	0.0123	0.026	0.7335	0.72	0.035	0.45	0.0027	7.857e-06	0.00315552	20.7468
M21188	rs13116475	A	G	A	G	-0.0121	-0.024	0.6599	0.67	0.033	0.47	0.0027	6.472e-06	0.00305405	20.0775
M21188	rs1456959	T	C	T	C	0.013	-0.049	0.3972	0.37	0.033	0.14	0.0027	1.295e-06	0.00352361	23.1754
M21188	rs17436977	T	C	T	C	-0.0119	0.019	0.492	0.5	0.031	0.55	0.0027	8.096e-06	0.00295422	19.4193
M21188	rs17595468	A	G	A	G	0.0163	0.083	0.864	0.86	0.045	0.063	0.0036	5.891e-06	0.00311728	20.4945
M21188	rs2026191	T	C	T	C	-0.0126	-0.052	0.4175	0.4	0.032	0.1	0.0027	2.805e-06	0.00331081	21.7711
M21188	rs2049974	A	G	A	G	-0.014	0.004	0.296	0.27	0.039	0.92	0.003	3.061e-06	0.00421252	21.7693
M21188	rs2173635	T	C	T	C	-0.017	0.021	0.8642	0.87	0.049	0.67	0.0037	3.295e-06	0.00320966	21.1039
M21188	rs2274395	T	G	T	G	0.0124	-0.01	0.2549	0.25	0.036	0.77	0.0027	5.386e-06	0.00320687	21.0855
M21188	rs240011	T	C	T	C	-0.0126	0.019	0.7447	0.75	0.036	0.59	0.0028	7.83e-06	0.00307926	20.2438
M21188	rs2411886	C	G	C	G	-0.0132	0.023	0.3629	0.41	0.032	0.48	0.0027	7.848e-07	0.00363246	23.8939
M21188	rs2633998	T	C	T	C	-0.0542	0.12	0.0465	0.043	0.079	0.14	0.0122	8.541e-06	0.0138239	19.7089
M21188	rs3741298	T	C	T	C	-0.0325	0.052	0.782	0.8	0.039	0.18	0.0067	1.336e-06	0.0164368	23.4963
M21188	rs4266604	T	C	T	C	-0.0121	0.0051	0.7099	0.7	0.036	0.89	0.0027	9.19e-06	0.00305405	20.0775
M21188	rs4688938	A	G	A	G	0.016	0.033	0.1474	0.15	0.043	0.45	0.0036	9.212e-06	0.00300393	19.7471
M21188	rs4713096	A	G	A	G	0.0123	0.03	0.6235	0.65	0.033	0.37	0.0027	4.193e-06	0.00315552	20.7468
M21188	rs4803848	T	C	T	C	-0.0135	0.019	0.3566	0.34	0.033	0.57	0.0028	9.739e-07	0.00353326	23.2391
M21188	rs7032741	T	C	T	C	-0.0205	-0.026	0.0891	0.097	0.053	0.63	0.0045	5.116e-06	0.00315552	20.7468
M21188	rs7746531	T	C	T	C	0.0216	0.033	0.9206	0.92	0.057	0.57	0.0045	2.002e-06	0.00350203	23.033
M21188	rs8094941	A	C	A	C	-0.0371	0.048	0.9697	0.97	0.093	0.6	0.0082	5.417e-06	0.00311263	20.4639
M21188	rs9955175	T	C	T	C	-0.0129	-0.026	0.2946	0.31	0.034	0.44	0.0027	1.646e-06	0.00346979	22.8202
M21188	rs9964067	T	C	T	C	-0.0119	-0.085	0.6778	0.68	0.033	0.0099	0.0027	9.326e-06	0.00295422	19.4193
M22189	rs10036208	T	C	T	C	0.0166	-0.015	0.3422	0.36	0.033	0.66	0.0034	1.265e-06	0.00327309	23.8308
M22189	rs10425252	T	C	T	C	-0.0171	-0.036	0.6216	0.55	0.035	0.3	0.0039	9.226e-06	0.00264142	19.2196
M22189	rs1188835	T	C	T	C	-0.0155	0.015	0.5436	0.53	0.031	0.62	0.0034	4.088e-06	0.00285488	20.7771
M22189	rs12570623	T	C	T	C	-0.0234	-0.023	0.909	0.89	0.049	0.64	0.0053	9.732e-06	0.00267817	19.4877
M22189	rs1469259	T	C	T	C	-0.0209	0.0029	0.8588	0.85	0.046	0.95	0.0044	1.774e-06	0.00309858	22.5563
M22189	rs155394	A	G	A	G	-0.0291	0.018	0.9262	0.91	0.059	0.76	0.0064	5.403e-06	0.00283997	20.6684
M22189	rs2347322	A	G	A	G	0.059	-0.0025	0.9369	0.92	0.056	0.96	0.0133	8.884e-06	0.0111012	19.6564
M22189	rs2485904	A	C	A	C	0.0206	-0.022	0.1564	0.15	0.046	0.62	0.0044	2.876e-06	0.00301053	21.9134
M22189	rs486786	T	G	T	G	0.0149	-0.037	0.535	0.53	0.031	0.24	0.0034	9.094e-06	0.0026387	19.1997
M22189	rs6738800	A	G	A	G	0.0261	0.034	0.1176	0.17	0.045	0.45	0.0057	5.198e-06	0.00288006	20.961
M22842	rs10999482	T	G	T	G	-0.0496	0.012	0.7102	0.69	0.034	0.73	0.011	7.277e-06	0.00361821	20.3246
M22842	rs16823145	A	G	A	G	-0.2614	0.15	0.9736	0.97	0.091	0.11	0.0587	8.575e-06	0.0161641	19.7977
M22842	rs17723514	A	G	A	G	-0.0481	-0.072	0.6672	0.61	0.032	0.024	0.0102	2.304e-06	0.00395601	22.2298
M22842	rs1868259	A	G	A	G	0.0818	-0.025	0.5541	0.57	0.033	0.45	0.0183	7.671e-06	0.0162842	19.9473
M22842	rs2689327	A	G	A	G	0.0492	-0.018	0.7541	0.73	0.035	0.62	0.011	7.74e-06	0.00356029	19.9981
M22842	rs310271	A	G	A	G	-0.0533	0.014	0.2583	0.28	0.035	0.68	0.0117	5.529e-06	0.00369288	20.7457
M22842	rs6595543	A	G	A	G	0.074	-0.029	0.3766	0.42	0.036	0.41	0.0165	7.19e-06	0.00357954	20.1067
M22842	rs6767034	A	G	A	G	0.0598	0.021	0.1626	0.17	0.041	0.62	0.0134	7.572e-06	0.00354438	19.9085
M22842	rs9510021	A	C	A	C	-0.0468	-0.0023	0.5753	0.55	0.033	0.95	0.0103	5.773e-06	0.00367374	20.6377
M27447	rs10278568	T	C	T	C	-0.0362	0.032	0.2622	0.28	0.035	0.36	0.0074	1.024e-06	0.00859907	23.9133
M27447	rs10824940	A	C	A	C	-0.0326	0.018	0.2569	0.25	0.036	0.61	0.0073	7.735e-06	0.00717645	19.9285
M27447	rs11183846	A	G	A	G	-0.0965	0.034	0.9518	0.95	0.082	0.68	0.0212	5.489e-06	0.00745387	20.7047
M27447	rs11236675	T	C	T	C	0.0348	0.017	0.3167	0.35	0.034	0.62	0.0074	2.58e-06	0.00795199	22.0994
M27447	rs11960972	A	G	A	G	0.0781	0.15	0.9502	0.95	0.073	0.041	0.0176	8.977e-06	0.011077	19.669
M27447	rs1373848	T	C	T	C	-0.0355	0.0097	0.2027	0.2	0.039	0.8	0.0078	4.731e-06	0.00745191	20.6992
M27447	rs2130722	T	C	T	C	-0.0666	-0.012	0.0738	0.075	0.063	0.85	0.0147	6.28e-06	0.00738487	20.5116
M27447	rs4797120	C	G	C	G	-0.0364	-0.019	0.3947	0.41	0.04	0.63	0.0079	4.051e-06	0.0119321	21.2058
M27447	rs503905	C	G	C	G	-0.029	-0.0083	0.5975	0.61	0.032	0.79	0.0065	8.549e-06	0.00716301	19.8909
M27447	rs5997236	T	C	T	C	0.0298	0.011	0.4	0.44	0.032	0.73	0.0065	5.284e-06	0.00756063	21.0035
M27447	rs6589563	A	G	A	G	0.0606	-0.0019	0.0834	0.074	0.06	0.97	0.0113	9.09e-08	0.0103165	28.7391
M27447	rs7490538	T	C	T	C	-0.0447	0.015	0.8854	0.85	0.046	0.75	0.0101	8.79e-06	0.00704934	19.573
M27447	rs7804260	A	G	A	G	0.0292	-0.053	0.4115	0.44	0.031	0.087	0.0065	7.007e-06	0.00726143	20.1662
M27447	rs804441	T	C	T	C	-0.0327	0.034	0.29	0.29	0.034	0.33	0.0072	5.867e-06	0.00742069	20.6118
M27447	rs9827772	A	G	A	G	0.1061	-0.24	0.9746	0.97	0.1	0.018	0.0237	7.699e-06	0.0112718	20.0189
M27531	rs10774496	A	G	A	G	0.0397	-0.026	0.1908	0.21	0.039	0.49	0.0087	5.389e-06	0.00365711	20.8156
M27531	rs10954322	T	C	T	C	0.2208	-0.11	0.026	0.035	0.099	0.27	0.0412	8.46e-08	0.0214703	28.6774
M27531	rs11123677	A	G	A	G	-0.0436	-0.013	0.8154	0.79	0.04	0.75	0.0086	4.099e-07	0.00451024	25.6935
M27531	rs11702247	T	C	T	C	-0.0438	0.029	0.8211	0.8	0.04	0.47	0.0087	5.203e-07	0.00444796	25.3371
M27531	rs12527048	T	C	T	C	0.1239	-0.12	0.0167	0.038	0.089	0.18	0.027	4.611e-06	0.00369822	21.0505
M27531	rs16940092	T	C	T	C	-0.0501	-0.06	0.9008	0.9	0.052	0.26	0.0112	7.87e-06	0.00351477	20.0026
M27531	rs17651499	A	G	A	G	0.1034	-0.29	0.9423	0.94	0.093	0.0019	0.0211	9.127e-07	0.0042153	24.0062
M27531	rs2484454	A	G	A	G	-0.1096	0.0092	0.8988	0.91	0.053	0.86	0.0222	7.71e-07	0.0182795	24.3361
M27531	rs2708754	A	G	A	G	0.0312	0.036	0.3968	0.39	0.033	0.28	0.0069	6.523e-06	0.00359117	20.4389
M27531	rs6450853	A	G	A	G	-0.0316	-0.095	0.652	0.64	0.033	0.0044	0.007	5.727e-06	0.00357938	20.3716
M27531	rs6957252	T	C	T	C	0.0739	-0.018	0.6329	0.63	0.032	0.57	0.0149	6.836e-07	0.0184455	24.5614
M27531	rs6997473	A	G	A	G	-0.0729	0.014	0.9538	0.94	0.068	0.84	0.0161	6.29e-06	0.00360101	20.4951
M27531	rs7084667	T	C	T	C	-0.0318	0.049	0.3248	0.34	0.032	0.13	0.0071	6.473e-06	0.00352364	20.0532
M27531	rs7539563	T	G	T	G	0.0397	0.012	0.2058	0.2	0.041	0.77	0.0087	5.473e-06	0.00365711	20.8156
M27531	rs834765	A	G	A	G	0.0316	-0.021	0.4658	0.44	0.032	0.52	0.0069	4.786e-06	0.0036835	20.9664
M27531	rs940424	A	T	A	T	0.0353	-0.068	0.2237	0.22	0.037	0.071	0.0079	7.58e-06	0.00350717	19.9592
M27531	rs9549759	T	C	T	C	0.0337	0.0019	0.4298	0.41	0.032	0.95	0.0075	7.251e-06	0.00354635	20.1829
M31591	rs10460268	T	G	T	G	0.0339	0.021	0.663	0.66	0.033	0.51	0.0066	3.399e-07	0.00358241	26.375
M31591	rs10785655	A	G	A	G	-0.043	-0.043	0.1247	0.13	0.049	0.38	0.0097	9.896e-06	0.00267088	19.646
M31591	rs12371604	T	C	T	C	-0.0333	-0.0078	0.7706	0.77	0.036	0.83	0.0073	4.964e-06	0.00282771	20.8029
M31591	rs12609748	A	G	A	G	-0.0366	0.058	0.8072	0.8	0.039	0.13	0.0081	5.861e-06	0.00277465	20.4114
M31591	rs16958654	T	C	T	C	0.0647	-0.14	0.9423	0.94	0.066	0.035	0.0135	1.675e-06	0.00312037	22.9627
M31591	rs17272617	A	G	A	G	-0.038	0.033	0.184	0.17	0.041	0.42	0.008	2.235e-06	0.00306532	22.5564
M31591	rs17523627	A	T	A	T	0.0471	-0.072	0.8853	0.88	0.049	0.14	0.0102	3.569e-06	0.00289737	21.3169
M31591	rs17638060	T	G	T	G	-0.0359	0.0082	0.2983	0.3	0.037	0.83	0.0076	2.115e-06	0.00303155	22.3071
M31591	rs2932760	A	G	A	G	0.0416	-0.0037	0.2439	0.28	0.035	0.92	0.0081	2.74e-07	0.00358163	26.3693
M31591	rs349022	T	C	T	C	0.0297	0.0095	0.6757	0.68	0.033	0.77	0.0066	7.812e-06	0.00275201	20.2445
M31591	rs4074145	A	G	A	G	-0.0517	0.037	0.4176	0.53	0.031	0.23	0.0116	7.795e-06	0.0111604	19.8414
M31591	rs4439540	A	G	A	G	0.0574	-0.0006	0.7407	0.75	0.035	0.99	0.0124	3.803e-06	0.0120285	21.4036
M31591	rs6465737	T	G	T	G	-0.05	-0.032	0.222	0.22	0.038	0.4	0.0074	1.55e-11	0.00618309	45.6413
M31591	rs651430	A	G	A	G	-0.0506	-0.046	0.5208	0.56	0.031	0.14	0.0068	8.827e-14	0.00748929	55.356
M31591	rs6595423	T	C	T	C	0.044	0.017	0.8849	0.87	0.047	0.72	0.0099	8.519e-06	0.00268466	19.7477
M31591	rs6785446	C	G	C	G	-0.042	0.015	0.8485	0.82	0.043	0.72	0.0091	4.189e-06	0.00289454	21.296
M31591	rs6948536	T	C	T	C	-0.0327	-0.024	0.2462	0.25	0.036	0.52	0.0074	9.686e-06	0.002654	19.5215
M31591	rs6963509	C	G	C	G	-0.0731	-0.038	0.0423	0.053	0.072	0.6	0.0158	3.459e-06	0.00290856	21.3994
M31591	rs7152358	A	G	A	G	0.0465	-0.067	0.8887	0.89	0.051	0.19	0.01	3.396e-06	0.00293799	21.6166
M31591	rs7778571	A	G	A	G	0.0632	0.017	0.7544	0.76	0.036	0.63	0.0073	3.504e-18	0.0101111	74.9325
M31591	rs807023	T	G	T	G	0.0417	-0.059	0.1428	0.15	0.044	0.18	0.0092	6.008e-06	0.00279193	20.5389
M31591	rs9742609	A	G	A	G	0.1725	-0.084	0.9804	0.98	0.13	0.5	0.0388	8.769e-06	0.0111059	19.7434
M31591	rs9886136	A	T	A	T	-0.0507	0.048	0.1191	0.13	0.052	0.35	0.0101	5.342e-07	0.00342221	25.1915
M31591	rs9969388	A	G	A	G	0.2198	-0.028	0.9819	0.98	0.18	0.88	0.0448	9.546e-07	0.0134923	24.0439
M31787	rs1015592	T	C	T	C	-0.0404	-0.019	0.7352	0.73	0.035	0.6	0.0086	3.01e-06	0.00298821	22.0622
M31787	rs10185968	T	C	T	C	0.0754	0.015	0.0527	0.056	0.071	0.83	0.0168	6.83e-06	0.00272824	20.1375
M31787	rs10805346	T	C	T	C	0.0358	0.02	0.5575	0.57	0.032	0.54	0.0077	3.357e-06	0.00292723	21.6106
M31787	rs12458645	T	C	T	C	0.1377	0.088	0.0419	0.081	0.072	0.22	0.0279	7.922e-07	0.00329739	24.3524
M31787	rs12655321	A	G	A	G	0.0733	-0.023	0.5227	0.52	0.032	0.47	0.0154	2.023e-06	0.0127086	22.6294
M31787	rs17521564	A	G	A	G	-0.0472	-0.015	0.803	0.82	0.04	0.7	0.0095	6.444e-07	0.0033414	24.6785
M31787	rs2623846	T	C	T	C	-0.0523	0.016	0.1386	0.14	0.046	0.72	0.0117	7.48e-06	0.00270645	19.9762
M31787	rs2813524	A	G	A	G	0.0705	0.026	0.6401	0.62	0.032	0.41	0.0152	3.308e-06	0.0120754	21.4881
M31787	rs4271195	A	G	A	G	0.0399	-0.009	0.2356	0.25	0.036	0.8	0.0087	4.759e-06	0.00284848	21.0276
M31787	rs4419666	T	C	T	C	0.0449	-0.038	0.3059	0.32	0.034	0.27	0.0085	1.387e-07	0.00377535	27.8957
M31787	rs4482789	T	G	T	G	0.058	-0.029	0.124	0.11	0.049	0.55	0.013	8.137e-06	0.00354004	19.8982
M31787	rs6904596	A	G	A	G	-0.0531	-0.034	0.1218	0.09	0.057	0.55	0.0118	7.36e-06	0.00274269	20.2445
M31787	rs6975902	A	G	A	G	0.0417	0.017	0.2536	0.25	0.036	0.64	0.0086	1.355e-06	0.00318299	23.5048
M31787	rs7776941	T	C	T	C	0.043	0.0034	0.8002	0.81	0.039	0.93	0.0095	6.329e-06	0.00277478	20.482
M31787	rs7971883	A	C	A	C	0.182	0.12	0.9656	0.96	0.091	0.21	0.0408	8.115e-06	0.0111796	19.876
M32198	rs10054049	A	G	A	G	0.0271	-0.046	0.9674	0.98	0.13	0.73	0.0061	8.56e-06	0.00267592	19.7315
M32198	rs10735937	T	C	T	C	-0.0147	-0.054	0.1559	0.18	0.041	0.19	0.0033	8.001e-06	0.00269027	19.8376
M32198	rs10989419	T	C	T	C	0.0125	-0.023	0.1927	0.19	0.04	0.57	0.0027	3.821e-06	0.00290527	21.4276
M32198	rs11599171	A	G	A	G	0.0123	0.087	0.2372	0.25	0.037	0.018	0.0026	2.794e-06	0.00303321	22.3741
M32198	rs13184373	T	C	T	C	-0.0124	-0.029	0.1519	0.14	0.045	0.52	0.0027	6.378e-06	0.00285911	21.0862
M32198	rs13257229	T	C	T	C	0.0205	-0.05	0.2418	0.3	0.038	0.19	0.0046	9.879e-06	0.00269265	19.8552
M32198	rs1348656	T	C	T	C	-0.012	0.045	0.7989	0.8	0.04	0.26	0.0027	6.523e-06	0.00267811	19.7477
M32198	rs1632913	T	C	T	C	0.0291	0.0055	0.1686	0.17	0.048	0.91	0.0064	6.237e-06	0.0116103	20.6506
M32198	rs17065805	T	C	T	C	-0.0223	0.027	0.9378	0.92	0.06	0.65	0.005	8.241e-06	0.00269684	19.8862
M32198	rs2228070	T	C	T	C	0.0118	-0.026	0.2316	0.22	0.038	0.5	0.0027	8.195e-06	0.00258981	19.0949
M32198	rs2764907	C	G	C	G	0.0189	-0.031	0.0855	0.12	0.051	0.55	0.0043	9.953e-06	0.00261942	19.3138
M32198	rs4395626	A	G	A	G	0.0303	-0.018	0.9715	0.97	0.1	0.86	0.0068	7.924e-06	0.00269188	19.8495
M32198	rs4852897	T	C	T	C	0.0122	0.031	0.8272	0.82	0.04	0.44	0.0027	6.272e-06	0.00276788	20.4115
M32198	rs4976950	A	C	A	C	-0.068	-0.037	0.0296	0.025	0.11	0.74	0.0147	3.663e-06	0.0120122	21.3742
M32198	rs6583751	C	G	C	G	-0.0117	0.015	0.5964	0.61	0.032	0.63	0.0025	3.595e-06	0.00296865	21.8964
M32198	rs662138	C	G	C	G	0.0139	0.084	0.8297	0.82	0.041	0.04	0.0027	2.945e-07	0.00359003	26.4962
M32198	rs6810706	A	G	A	G	0.0221	0.018	0.5523	0.53	0.033	0.58	0.0049	5.443e-06	0.0114259	20.3188
M32198	rs7332276	T	G	T	G	-0.0178	0.052	0.4699	0.52	0.035	0.14	0.0038	3.137e-06	0.00297398	21.9359
M32198	rs9289719	T	G	T	G	0.012	-0.029	0.811	0.81	0.039	0.47	0.0027	7.38e-06	0.00267811	19.7477
M32198	rs9348257	A	T	A	T	0.0121	0.0069	0.2629	0.27	0.037	0.85	0.0026	2.738e-06	0.00293566	21.6524
M32198	rs9791170	T	C	T	C	0.0119	-0.025	0.3612	0.37	0.033	0.45	0.0026	3.656e-06	0.00283969	20.9425
M32328	rs10095671	T	C	T	C	-0.0238	-0.018	0.9066	0.9	0.053	0.73	0.0052	4.023e-06	0.00284586	20.9425
M32328	rs10518500	T	C	T	C	0.0162	0.055	0.7866	0.78	0.037	0.14	0.0035	3.293e-06	0.00291026	21.4178
M32328	rs10873878	T	G	T	G	-0.0216	-0.08	0.8609	0.86	0.047	0.087	0.0045	1.4e-06	0.00312914	23.0337
M32328	rs11619566	C	G	C	G	0.0164	0.033	0.2008	0.2	0.039	0.39	0.0035	2.76e-06	0.00298235	21.9499
M32328	rs12356193	A	G	A	G	0.021	0.036	0.8359	0.84	0.043	0.4	0.0043	8.822e-07	0.00323889	23.8442
M32328	rs13106354	A	T	A	T	-0.0162	0.022	0.2123	0.21	0.038	0.57	0.0036	5.247e-06	0.00275127	20.2445
M32328	rs1478743	A	G	A	G	0.0379	0.075	0.8531	0.83	0.042	0.075	0.0085	9.021e-06	0.0111386	19.8586
M32328	rs16852535	A	G	A	G	0.016	0.034	0.3193	0.39	0.032	0.29	0.0035	3.828e-06	0.00283905	20.8923
M32328	rs186116	T	C	T	C	-0.0285	-0.049	0.6348	0.62	0.033	0.14	0.0034	2.374e-17	0.00948196	70.2447
M32328	rs1998881	T	C	T	C	-0.0167	0.014	0.2091	0.23	0.037	0.71	0.0035	1.331e-06	0.00309212	22.7603
M32328	rs2057519	A	G	A	G	0.0237	-0.016	0.6316	0.65	0.032	0.62	0.0033	9.274e-13	0.00697801	51.5645
M32328	rs3769423	A	C	A	C	0.0515	0.11	0.0195	0.025	0.11	0.28	0.0116	9.813e-06	0.00267817	19.7052
M32328	rs456598	A	G	A	G	-0.0193	-0.069	0.1361	0.14	0.046	0.13	0.0043	8.672e-06	0.0027371	20.14
M32328	rs658591	T	G	T	G	-0.019	-0.0025	0.798	0.78	0.05	0.96	0.004	2.034e-06	0.00403077	22.5544
M32328	rs721121	T	G	T	G	0.0157	-0.028	0.5677	0.58	0.032	0.38	0.0033	2.589e-06	0.00307424	22.6284
M32328	rs7679753	A	C	A	C	0.0178	0.018	0.641	0.67	0.034	0.6	0.0034	1.807e-07	0.00372021	27.4008
M32328	rs7745587	A	G	A	G	-0.0156	0.043	0.7438	0.74	0.036	0.24	0.0035	6.737e-06	0.00269925	19.8607
M32328	rs883352	T	C	T	C	0.0189	-0.0014	0.7693	0.73	0.035	0.97	0.0042	7.55e-06	0.00275127	20.2445
M32328	rs9697078	T	C	T	C	-0.0153	0.0096	0.2448	0.25	0.035	0.78	0.0034	9.44e-06	0.00275127	20.2445
M32328	rs992773	C	G	C	G	0.0153	0.057	0.2733	0.24	0.037	0.12	0.0034	7.684e-06	0.00275127	20.2445
M32346	rs10757367	T	C	T	C	0.0874	0.071	0.8313	0.84	0.043	0.095	0.0197	8.891e-06	0.0124208	19.6578
M32346	rs1105842	A	C	A	C	-0.048	0.051	0.1435	0.15	0.044	0.25	0.0105	4.436e-06	0.00311543	20.8917
M32346	rs11709500	A	G	A	G	-0.0351	-0.033	0.2757	0.28	0.035	0.34	0.0079	9.028e-06	0.00294339	19.7347
M32346	rs11768833	T	C	T	C	0.0375	-0.018	0.701	0.69	0.033	0.59	0.0078	1.675e-06	0.00344464	23.107
M32346	rs12456097	A	G	A	G	-0.0395	-0.0085	0.7235	0.69	0.034	0.8	0.0086	4.754e-06	0.00314484	21.0896
M32346	rs2078391	T	G	T	G	-0.0331	0.081	0.4558	0.44	0.032	0.012	0.007	2.56e-06	0.00333257	22.3527
M32346	rs7645550	T	C	T	C	-0.0322	0.015	0.4017	0.39	0.032	0.64	0.0071	5.844e-06	0.00306641	20.562
M32346	rs7664170	A	G	A	G	-0.0484	0.043	0.8726	0.87	0.046	0.34	0.0105	3.957e-06	0.0031674	21.2414
M32346	rs803294	C	G	C	G	-0.0411	0.0043	0.234	0.28	0.035	0.9	0.0093	9.21e-06	0.00291219	19.5249
M32346	rs9297619	A	G	A	G	0.1272	-0.036	0.0979	0.1	0.051	0.49	0.0244	1.934e-07	0.0170688	27.1418
M32346	rs9384500	T	C	T	C	0.0773	0.076	0.062	0.077	0.061	0.21	0.015	2.42e-07	0.0039557	26.5489
M32346	rs9551641	T	C	T	C	-0.1241	0	0.0894	0.085	0.056	1	0.0262	2.235e-06	0.0141333	22.4071
M32346	rs9583493	A	C	A	C	0.0344	0.031	0.3917	0.41	0.031	0.33	0.0077	8.339e-06	0.00297584	19.9529
M32346	rs982502	T	C	T	C	-0.0411	-0.01	0.1989	0.19	0.042	0.81	0.0091	5.752e-06	0.00304121	20.3925
M32379	rs12079356	A	G	A	G	-0.0291	-0.036	0.7102	0.68	0.04	0.37	0.0065	8.421e-06	0.00326482	20.0363
M32379	rs17058047	A	G	A	G	-0.044	-0.14	0.0554	0.082	0.057	0.012	0.0098	7.325e-06	0.00328356	20.1517
M32379	rs17177078	T	C	T	C	-0.0454	-0.03	0.0648	0.064	0.065	0.64	0.008	1.645e-08	0.00523566	32.1951
M32379	rs2053198	T	C	T	C	0.0188	0.012	0.6654	0.65	0.033	0.71	0.0043	9.787e-06	0.00311418	19.1089
M32379	rs2574985	A	G	A	G	-0.021	0.015	0.2764	0.27	0.035	0.67	0.0043	1.267e-06	0.00388268	23.8429
M32379	rs2761735	T	C	T	C	-0.024	-0.084	0.8145	0.81	0.042	0.046	0.0051	2.674e-06	0.00360606	22.1381
M32379	rs4685959	T	C	T	C	-0.038	0.089	0.0584	0.054	0.072	0.21	0.0085	7.468e-06	0.00325561	19.9796
M32379	rs4931472	A	G	A	G	-0.0186	-0.045	0.3954	0.39	0.033	0.17	0.0041	7.297e-06	0.00335212	20.5739
M32379	rs6446920	T	C	T	C	-0.0559	0.072	0.9752	0.97	0.096	0.45	0.0126	9.833e-06	0.00320632	19.6762
M32379	rs6829935	T	C	T	C	-0.0203	-0.037	0.2937	0.29	0.035	0.28	0.0043	2.566e-06	0.00362907	22.2799
M32379	rs6950034	A	G	A	G	0.1663	-0.038	0.0206	0.027	0.099	0.7	0.0352	2.251e-06	0.0146428	22.2905
M32379	rs780241	A	G	A	G	0.0209	0.021	0.2584	0.26	0.036	0.56	0.0043	1.238e-06	0.00384593	23.6164
M32388	rs11126153	A	G	A	G	-0.0205	0.05	0.7711	0.75	0.036	0.17	0.0044	3.22e-06	0.00356573	21.7
M32388	rs1539549	T	C	T	C	-0.0369	0.043	0.305	0.31	0.038	0.27	0.0079	2.718e-06	0.022778	21.7706
M32388	rs1650420	T	C	T	C	0.0172	-0.017	0.3307	0.37	0.032	0.61	0.0037	3.135e-06	0.00354982	21.6028
M32388	rs16846919	T	C	T	C	-0.0398	0.0024	0.7553	0.73	0.035	0.95	0.0084	2.445e-06	0.0234228	22.4016
M32388	rs602609	A	G	A	G	-0.0391	-0.066	0.0476	0.048	0.076	0.38	0.0088	9.276e-06	0.00324395	19.7354
M32388	rs7540241	A	T	A	T	-0.0283	-0.0058	0.1331	0.14	0.046	0.9	0.0055	2.917e-07	0.00434564	26.467
M32388	rs8108774	C	G	C	G	0.0357	-0.031	0.389	0.42	0.032	0.33	0.008	8.971e-06	0.0208323	19.8714
M32418	rs1009343	A	C	A	C	0.1003	-0.011	0.9622	0.95	0.094	0.91	0.0214	2.692e-06	0.0122793	21.9423
M32418	rs10098688	A	C	A	C	0.0267	-0.042	0.3371	0.34	0.033	0.2	0.006	7.295e-06	0.0110826	19.7801
M32418	rs10258925	A	G	A	G	0.0177	-0.002	0.2707	0.27	0.035	0.95	0.004	8.451e-06	0.00265515	19.5753
M32418	rs11728793	T	C	T	C	-0.021	-0.0083	0.7845	0.77	0.039	0.83	0.0042	7.146e-07	0.00338753	24.9932
M32418	rs12539054	T	C	T	C	-0.0175	0.05	0.2501	0.25	0.036	0.16	0.004	9.436e-06	0.00259564	19.1354
M32418	rs1508782	A	C	A	C	0.0232	-0.024	0.1332	0.15	0.044	0.58	0.0049	2.091e-06	0.00303864	22.4112
M32418	rs35350	A	G	A	G	0.0622	0.16	0.9682	0.97	0.1	0.13	0.0132	2.325e-06	0.00300982	22.198
M32418	rs4612338	A	G	A	G	-0.0367	-0.0079	0.1596	0.16	0.042	0.85	0.0078	2.444e-06	0.0123737	22.1132
M32418	rs4755163	A	G	A	G	0.0152	-0.0031	0.5331	0.55	0.031	0.92	0.0033	3.512e-06	0.00287624	21.21
M32418	rs6075489	A	G	A	G	0.0185	0.028	0.7177	0.7	0.035	0.42	0.0041	5.761e-06	0.00276053	20.3544
M32418	rs677603	T	C	T	C	0.0224	0.043	0.2536	0.28	0.036	0.23	0.004	2.744e-08	0.00424566	31.3515
M32418	rs7100861	T	C	T	C	-0.0268	-0.0093	0.5232	0.55	0.031	0.76	0.0058	3.528e-06	0.0119388	21.3266
M32418	rs8083854	T	C	T	C	0.048	-0.069	0.0319	0.032	0.088	0.44	0.0104	4.006e-06	0.00288787	21.296
M32418	rs9691574	T	C	T	C	0.03	0.0007	0.0695	0.083	0.057	0.99	0.0067	8.788e-06	0.00271849	20.0436
M32418	rs9888349	T	C	T	C	-0.0192	0.024	0.7742	0.77	0.037	0.52	0.004	2.017e-06	0.00312278	23.0337
M32425	rs10045690	T	C	T	C	-0.027	0.02	0.691	0.68	0.034	0.55	0.006	6.795e-06	0.00361204	20.2427
M32425	rs10236826	T	C	T	C	-0.0585	0.029	0.9564	0.93	0.065	0.65	0.0125	2.684e-06	0.00297268	21.8964
M32425	rs10271049	A	G	A	G	0.0301	0.083	0.8473	0.85	0.044	0.057	0.0066	4.567e-06	0.00282336	20.7935
M32425	rs10410350	A	G	A	G	0.0291	-0.033	0.8116	0.83	0.041	0.42	0.0058	6.003e-07	0.00341502	25.1659
M32425	rs10764712	T	G	T	G	0.0219	0.0007	0.4349	0.45	0.031	0.98	0.0049	9.622e-06	0.00271185	19.97
M32425	rs12121588	A	G	A	G	-0.0289	-0.028	0.2068	0.22	0.037	0.46	0.0058	5.428e-07	0.0033684	24.8211
M32425	rs12601482	T	C	T	C	-0.0342	-0.029	0.8888	0.89	0.05	0.56	0.0075	4.429e-06	0.00282261	20.7879
M32425	rs13072891	A	G	A	G	0.0243	-0.048	0.628	0.63	0.032	0.14	0.0049	7.95e-07	0.00333671	24.5868
M32425	rs13222543	T	C	T	C	-0.1015	-0.22	0.0197	0.027	0.1	0.033	0.0199	3.487e-07	0.0035289	26.008
M32425	rs1390947	A	C	A	C	-0.0242	-0.0091	0.4481	0.44	0.032	0.78	0.0049	6.964e-07	0.00330939	24.3849
M32425	rs17223039	A	G	A	G	0.037	0.0015	0.0863	0.078	0.058	0.98	0.0083	8.92e-06	0.00269788	19.8668
M32425	rs1834260	T	C	T	C	0.0231	0.058	0.7096	0.71	0.034	0.089	0.0052	7.303e-06	0.00267918	19.7287
M32425	rs2048428	T	C	T	C	-0.0361	-0.045	0.1358	0.16	0.043	0.3	0.0078	3.551e-06	0.00290743	21.4145
M32425	rs284919	T	C	T	C	-0.0288	-0.1	0.2177	0.22	0.038	0.0064	0.0058	7.294e-07	0.00334521	24.6496
M32425	rs356296	A	G	A	G	-0.0882	0.021	0.016	0.023	0.15	0.89	0.0194	5.573e-06	0.00280584	20.6641
M32425	rs3802037	A	G	A	G	-0.022	0.0041	0.7114	0.7	0.034	0.9	0.005	9.927e-06	0.00262852	19.3547
M32425	rs4924410	A	C	A	C	0.0227	-0.014	0.2768	0.3	0.034	0.68	0.005	6.955e-06	0.00279798	20.606
M32425	rs629445	A	G	A	G	-0.0221	-0.028	0.3731	0.38	0.032	0.39	0.0049	7.545e-06	0.00276147	20.3364
M32425	rs6569889	A	G	A	G	-0.0273	0.021	0.2182	0.22	0.038	0.57	0.0057	2.026e-06	0.00311294	22.9328
M32425	rs878983	T	C	T	C	-0.0261	-0.028	0.2265	0.25	0.036	0.45	0.0059	9.497e-06	0.00265687	19.564
M32425	rs9316766	A	G	A	G	-0.027	-0.015	0.7962	0.79	0.039	0.7	0.0058	2.819e-06	0.00294131	21.6647
M32425	rs932412	A	C	A	C	-0.0222	-0.025	0.3987	0.36	0.033	0.45	0.0049	5.622e-06	0.00278645	20.5209
M32452	rs10000840	T	C	T	C	0.0088	-0.015	0.4299	0.42	0.031	0.63	0.0018	1.624e-06	0.00323519	23.8947
M32452	rs10414568	A	T	A	T	0.0118	0.052	0.2708	0.28	0.035	0.14	0.0026	6.873e-06	0.00278927	20.592
M32452	rs10818924	T	C	T	C	-0.0087	-0.0058	0.6238	0.62	0.032	0.86	0.0018	2.347e-06	0.00316231	23.3548
M32452	rs10968177	T	C	T	C	0.0088	0.037	0.4843	0.46	0.031	0.23	0.0018	1.707e-06	0.00323519	23.8947
M32452	rs11004179	T	C	T	C	0.0274	-0.087	0.9683	0.97	0.085	0.31	0.0061	8.154e-06	0.00273237	20.1708
M32452	rs11057695	T	C	T	C	0.0255	0.037	0.0534	0.072	0.068	0.59	0.0057	8.007e-06	0.00271043	20.0084
M32452	rs11231027	A	G	A	G	0.0082	0.025	0.4217	0.43	0.031	0.43	0.0018	8.797e-06	0.00281026	20.7475
M32452	rs11239528	A	G	A	G	0.0121	0.012	0.7639	0.76	0.036	0.74	0.0026	4.049e-06	0.00293248	21.6524
M32452	rs11599171	A	G	A	G	0.013	0.087	0.2372	0.25	0.037	0.018	0.0026	7.151e-07	0.00338341	24.9932
M32452	rs11873891	A	G	A	G	0.0085	-0.0032	0.6166	0.6	0.034	0.92	0.0018	3.337e-06	0.00301902	22.2933
M32452	rs12029258	A	C	A	C	0.0132	0.013	0.1421	0.16	0.043	0.76	0.0028	1.572e-06	0.00300891	22.2185
M32452	rs12202350	T	C	T	C	0.0191	-0.042	0.9123	0.92	0.059	0.48	0.0036	1.142e-07	0.00380795	28.1413
M32452	rs1399696	A	G	A	G	-0.0126	-0.038	0.1567	0.14	0.045	0.4	0.0027	2.696e-06	0.00294861	21.7719
M32452	rs1417985	A	G	A	G	0.0315	-0.034	0.9726	0.97	0.097	0.73	0.0062	4.646e-07	0.00349305	25.8059
M32452	rs1420139	C	G	C	G	-0.0125	-0.016	0.1735	0.2	0.04	0.69	0.0027	3.277e-06	0.00290213	21.4276
M32452	rs1432297	A	G	A	G	0.0083	-0.014	0.5621	0.58	0.031	0.65	0.0018	7.189e-06	0.00287902	21.2566
M32452	rs1613813	A	G	A	G	-0.0082	0.014	0.5082	0.49	0.031	0.64	0.0018	8.303e-06	0.00281026	20.7475
M32452	rs17015424	C	G	C	G	-0.022	-0.0094	0.5942	0.59	0.031	0.76	0.0048	4.099e-06	0.0117554	20.9832
M32452	rs17132288	T	C	T	C	-0.0104	0.03	0.427	0.41	0.032	0.34	0.0018	1.865e-08	0.00451277	33.3736
M32452	rs2164187	T	G	T	G	0.0082	0.034	0.4788	0.46	0.031	0.27	0.0018	9.331e-06	0.00281026	20.7475
M32452	rs2541880	A	G	A	G	-0.01	0.0084	0.453	0.47	0.031	0.79	0.002	5.733e-07	0.00444603	24.9911
M32452	rs2643926	A	G	A	G	0.0084	0.062	0.4333	0.41	0.034	0.071	0.0019	5.612e-06	0.0026472	19.5404
M32452	rs3766553	A	G	A	G	0.0089	0.031	0.5153	0.51	0.031	0.33	0.0018	1.048e-06	0.00330889	24.4409
M32452	rs3806851	T	C	T	C	-0.0081	-0.0099	0.4918	0.5	0.032	0.75	0.0018	9.851e-06	0.00274232	20.2445
M32452	rs4458381	C	G	C	G	-0.0343	0.056	0.967	0.94	0.078	0.48	0.0076	6.25e-06	0.00275834	20.3631
M32452	rs456598	A	G	A	G	-0.0184	-0.069	0.1359	0.14	0.046	0.13	0.0034	9.544e-08	0.00396132	29.2792
M32452	rs6102466	T	C	T	C	-0.0264	-0.024	0.7812	0.77	0.037	0.51	0.0056	2.68e-06	0.0124282	22.1993
M32452	rs6870177	A	G	A	G	-0.0125	0	0.8289	0.82	0.04	1	0.0027	2.882e-06	0.00290213	21.4276
M32452	rs7024154	A	C	A	C	0.0124	-0.029	0.1473	0.13	0.046	0.52	0.0027	4.918e-06	0.00285601	21.0862
M32452	rs7028146	A	G	A	G	0.0082	-0.052	0.6217	0.62	0.032	0.1	0.0018	7.769e-06	0.00281026	20.7475
M32452	rs7542755	A	G	A	G	0.0085	0.0019	0.4451	0.48	0.032	0.95	0.0018	4.107e-06	0.00301902	22.2933
M32452	rs7545139	A	G	A	G	0.0081	-0.041	0.5822	0.58	0.032	0.2	0.0018	9.142e-06	0.00274232	20.2445
M32452	rs7587616	A	G	A	G	-0.0084	-0.039	0.4743	0.48	0.032	0.22	0.0018	4.707e-06	0.00294861	21.7719
M32452	rs9399110	T	C	T	C	0.0267	0.15	0.0497	0.052	0.072	0.034	0.0053	4.292e-07	0.00343449	25.3719
M32452	rs9450084	T	C	T	C	0.0354	-0.034	0.8845	0.89	0.051	0.5	0.007	4.572e-07	0.014275	25.5457
M32452	rs9503551	A	G	A	G	-0.0164	-0.012	0.0954	0.1	0.055	0.83	0.0036	3.752e-06	0.00281026	20.7475
M32489	rs10011590	T	C	T	C	0.0223	0.011	0.8351	0.82	0.041	0.79	0.0049	5.429e-06	0.0115856	20.6883
M32489	rs10399665	T	C	T	C	-0.0081	-0.026	0.5444	0.55	0.032	0.42	0.0018	6.592e-06	0.00274269	20.2445
M32489	rs10505065	T	C	T	C	-0.0085	0.017	0.4005	0.38	0.032	0.58	0.0018	1.851e-06	0.00301943	22.2933
M32489	rs11895467	T	G	T	G	0.008	0.0033	0.38	0.39	0.032	0.92	0.0018	9.71e-06	0.00267557	19.7477
M32489	rs11933479	T	G	T	G	-0.0082	0.017	0.3025	0.3	0.035	0.62	0.0018	6.538e-06	0.00281064	20.7474
M32489	rs12358575	T	C	T	C	-0.0088	0.049	0.7176	0.73	0.036	0.17	0.0018	1.534e-06	0.00323562	23.8947
M32489	rs1250171	T	C	T	C	0.0082	0.021	0.3105	0.3	0.035	0.56	0.0018	6.047e-06	0.00281064	20.7474
M32489	rs12582988	A	G	A	G	-0.012	0.023	0.1673	0.21	0.039	0.56	0.0026	4.13e-06	0.00288474	21.296
M32489	rs1293768	T	G	T	G	-0.0081	0.031	0.3221	0.3	0.035	0.38	0.0018	9.31e-06	0.00274269	20.2445
M32489	rs13083714	T	C	T	C	0.0207	0.052	0.5761	0.54	0.033	0.11	0.0041	3.342e-07	0.0142205	25.4613
M32489	rs13256544	A	G	A	G	-0.008	0.053	0.425	0.41	0.032	0.098	0.0018	9.223e-06	0.00267557	19.7477
M32489	rs1333190	T	C	T	C	0.0091	-0.098	0.5895	0.62	0.034	0.004	0.0019	8.898e-07	0.00310577	22.9328
M32489	rs1360501	T	C	T	C	-0.0084	-0.002	0.6909	0.68	0.033	0.95	0.0018	3.491e-06	0.00294901	21.7719
M32489	rs1413536	T	C	T	C	0.008	-0.018	0.52	0.5	0.033	0.58	0.0018	7.942e-06	0.00267557	19.7477
M32489	rs1441039	A	G	A	G	-0.0079	0.0027	0.3872	0.42	0.031	0.93	0.0018	8.636e-06	0.00260927	19.2571
M32489	rs1605768	C	G	C	G	-0.0081	-0.066	0.6253	0.62	0.032	0.039	0.0018	9.151e-06	0.00274269	20.2445
M32489	rs16832822	T	C	T	C	-0.0091	-0.04	0.6632	0.65	0.033	0.23	0.0018	5.524e-07	0.00345922	25.5517
M32489	rs17435369	T	C	T	C	-0.0125	-0.1	0.1195	0.1	0.051	0.044	0.0027	3.198e-06	0.00290252	21.4276
M32489	rs2103340	T	C	T	C	-0.0081	-0.088	0.6181	0.61	0.034	0.01	0.0018	7.412e-06	0.00274269	20.2445
M32489	rs2244701	T	C	T	C	0.0081	-0.0053	0.4034	0.4	0.032	0.87	0.0018	6.804e-06	0.00274269	20.2445
M32489	rs2256633	T	C	T	C	0.0085	-0.011	0.4776	0.46	0.031	0.73	0.0018	2.91e-06	0.00301943	22.2933
M32489	rs2325358	T	C	T	C	0.0082	-0.0043	0.7049	0.68	0.033	0.9	0.0018	5.592e-06	0.00281064	20.7474
M32489	rs2467041	T	C	T	C	-0.0082	-0.028	0.6501	0.65	0.033	0.4	0.0018	5.706e-06	0.00281064	20.7474
M32489	rs2467261	A	G	A	G	-0.009	0.013	0.735	0.74	0.038	0.73	0.002	6.795e-06	0.00360561	20.2428
M32489	rs2846444	A	G	A	G	-0.0081	-0.011	0.5854	0.59	0.032	0.71	0.0018	6.344e-06	0.00274269	20.2445
M32489	rs309161	A	G	A	G	0.0118	-0.031	0.1319	0.15	0.048	0.52	0.0026	4.959e-06	0.00278965	20.592
M32489	rs331721	T	C	T	C	0.0087	0.054	0.7235	0.72	0.034	0.12	0.0018	1.85e-06	0.00316274	23.3548
M32489	rs351716	A	G	A	G	-0.008	-0.048	0.692	0.66	0.033	0.14	0.0018	9.499e-06	0.00267557	19.7477
M32489	rs3806661	A	G	A	G	0.0085	0.012	0.6692	0.68	0.033	0.72	0.0018	3.042e-06	0.00301943	22.2933
M32489	rs4520471	A	G	A	G	0.008	-0.039	0.5346	0.54	0.031	0.21	0.0018	8.32e-06	0.00267557	19.7477
M32489	rs4704495	T	C	T	C	0.0082	-0.054	0.6216	0.61	0.032	0.095	0.0018	4.889e-06	0.00281064	20.7474
M32489	rs511319	C	G	C	G	0.0081	-0.054	0.3878	0.4	0.032	0.088	0.0018	7.269e-06	0.00274269	20.2445
M32489	rs6494904	A	G	A	G	0.0087	-0.0026	0.7315	0.74	0.036	0.94	0.0018	1.907e-06	0.00316274	23.3548
M32489	rs6498908	T	C	T	C	-0.0082	-0.078	0.3408	0.33	0.033	0.019	0.0018	5.763e-06	0.00281064	20.7474
M32489	rs6886152	A	C	A	C	0.0081	-0.038	0.5983	0.61	0.032	0.24	0.0018	6.115e-06	0.00274269	20.2445
M32489	rs8087127	A	G	A	G	0.0086	0.024	0.5695	0.57	0.031	0.44	0.0018	1.619e-06	0.00309067	22.821
M32489	rs9877859	T	C	T	C	-0.0086	-0.025	0.6261	0.66	0.033	0.44	0.0018	1.526e-06	0.00309067	22.821
M32492	rs10030679	C	G	C	G	0.0408	0.067	0.0419	0.042	0.08	0.4	0.0092	8.288e-06	0.0110078	19.645
M32492	rs10153405	A	G	A	G	-0.0078	0.058	0.5344	0.55	0.031	0.062	0.0018	9.072e-06	0.00254656	18.7727
M32492	rs10435813	A	G	A	G	0.0116	-0.065	0.8044	0.77	0.038	0.084	0.0026	6.799e-06	0.00269906	19.8999
M32492	rs10514491	T	C	T	C	0.0103	0.043	0.6751	0.69	0.035	0.21	0.0018	1.585e-08	0.00443218	32.7349
M32492	rs11186156	A	T	A	T	0.0082	0.0035	0.3252	0.32	0.033	0.92	0.0018	5.722e-06	0.00281369	20.7474
M32492	rs11758990	A	C	A	C	-0.0147	0.009	0.8954	0.89	0.051	0.86	0.0033	7.349e-06	0.00269063	19.8376
M32492	rs11815675	A	G	A	G	-0.0124	-0.046	0.1429	0.15	0.043	0.29	0.0026	1.933e-06	0.003083	22.7394
M32492	rs12026398	T	C	T	C	-0.0143	-0.014	0.8948	0.86	0.044	0.75	0.0032	8.891e-06	0.00270777	19.9643
M32492	rs12478033	T	C	T	C	-0.0086	-0.012	0.6526	0.67	0.033	0.73	0.0018	2.79e-06	0.00309402	22.821
M32492	rs12586821	T	C	T	C	0.0147	-0.0022	0.1222	0.13	0.046	0.96	0.0033	7.531e-06	0.00269063	19.8376
M32492	rs12878712	T	C	T	C	0.0082	-0.002	0.5606	0.57	0.031	0.95	0.0018	4.456e-06	0.00281369	20.7474
M32492	rs13083714	T	C	T	C	0.0178	0.052	0.5761	0.54	0.033	0.11	0.0039	4.102e-06	0.0116516	20.8075
M32492	rs13242418	A	G	A	G	-0.0079	-0.02	0.337	0.37	0.032	0.54	0.0018	8.313e-06	0.0026121	19.2571
M32492	rs13254365	T	C	T	C	0.0115	0.093	0.1852	0.22	0.039	0.017	0.0025	5.568e-06	0.0028687	21.1542
M32492	rs1373469	T	C	T	C	0.0081	0.046	0.5235	0.54	0.032	0.15	0.0018	4.847e-06	0.00274567	20.2445
M32492	rs16844437	A	G	A	G	-0.0191	-0.012	0.9276	0.93	0.067	0.86	0.0041	2.717e-06	0.00294196	21.6961
M32492	rs2049791	A	G	A	G	-0.0115	0.0026	0.7537	0.75	0.036	0.94	0.0025	3.296e-06	0.0028687	21.1542
M32492	rs2144028	T	C	T	C	0.0078	-0.023	0.5318	0.53	0.031	0.46	0.0018	9.74e-06	0.00254656	18.7727
M32492	rs2169702	T	G	T	G	-0.008	-0.024	0.3596	0.36	0.033	0.46	0.0018	6.855e-06	0.00267847	19.7477
M32492	rs2239855	T	C	T	C	-0.047	-0.017	0.986	0.97	0.1	0.87	0.01	2.602e-06	0.00393755	22.0821
M32492	rs2414622	A	G	A	G	-0.0084	-0.038	0.6434	0.61	0.032	0.23	0.0018	2.93e-06	0.00295221	21.7719
M32492	rs2704668	T	C	T	C	-0.0087	0.02	0.6202	0.61	0.032	0.54	0.0018	8.769e-07	0.00316617	23.3548
M32492	rs2706095	A	G	A	G	-0.0086	0.014	0.3359	0.35	0.033	0.67	0.0018	2.384e-06	0.00309402	22.821
M32492	rs371960	T	C	T	C	-0.008	-0.045	0.5932	0.57	0.031	0.14	0.0018	6.047e-06	0.00267847	19.7477
M32492	rs3795579	T	G	T	G	0.0091	0.0008	0.3479	0.34	0.033	0.98	0.0018	3.693e-07	0.00346297	25.5517
M32492	rs4544230	A	C	A	C	-0.0082	-0.038	0.5653	0.59	0.032	0.23	0.0018	3.782e-06	0.00281369	20.7474
M32492	rs4704495	T	C	T	C	0.0081	-0.054	0.6216	0.61	0.032	0.095	0.0018	5.409e-06	0.00274567	20.2445
M32492	rs4783744	A	G	A	G	-0.0084	0.035	0.3448	0.32	0.035	0.32	0.0018	4.059e-06	0.00295221	21.7719
M32492	rs4834846	A	G	A	G	0.0089	0.0064	0.5503	0.56	0.031	0.84	0.0018	4.697e-07	0.00331292	24.4409
M32492	rs4858696	T	C	T	C	-0.0084	0.055	0.5733	0.58	0.031	0.079	0.0018	2.145e-06	0.00295221	21.7719
M32492	rs4896478	A	G	A	G	-0.0079	0.012	0.3308	0.36	0.033	0.72	0.0018	9.341e-06	0.0026121	19.2571
M32492	rs621340	T	G	T	G	-0.0136	0.074	0.1298	0.14	0.049	0.13	0.0027	4.701e-07	0.00343773	25.3648
M32492	rs645394	A	G	A	G	-0.0083	-0.049	0.4964	0.5	0.033	0.14	0.0018	3.712e-06	0.00288254	21.2566
M32492	rs6454349	T	C	T	C	0.0153	-0.04	0.9192	0.92	0.057	0.48	0.0035	9.321e-06	0.00259142	19.1042
M32492	rs6651442	T	C	T	C	-0.0079	0.008	0.5155	0.52	0.031	0.8	0.0018	8.465e-06	0.0026121	19.2571
M32492	rs6860349	A	G	A	G	-0.0092	0.037	0.4109	0.41	0.039	0.34	0.0018	2.573e-07	0.00353923	26.1164
M32492	rs6913428	T	C	T	C	0.015	-0.015	0.8901	0.89	0.05	0.77	0.0034	9.106e-06	0.00263933	19.4584
M32492	rs7090957	T	C	T	C	0.0082	-0.011	0.3552	0.36	0.032	0.74	0.0018	4.628e-06	0.00281369	20.7474
M32492	rs7172565	T	C	T	C	0.0705	0.097	0.0289	0.033	0.093	0.29	0.0153	3.93e-06	0.0118733	21.2082
M32492	rs7669416	A	G	A	G	-0.009	-0.014	0.549	0.55	0.031	0.66	0.002	6.795e-06	0.00361075	20.2428
M32492	rs7712191	T	G	T	G	0.0081	0.019	0.6607	0.67	0.033	0.57	0.0018	7.097e-06	0.00274567	20.2445
M32492	rs9384386	T	C	T	C	0.0083	0.014	0.3966	0.41	0.032	0.67	0.0018	3.263e-06	0.00288254	21.2566
M32492	rs940597	T	C	T	C	-0.0084	0.022	0.3479	0.32	0.034	0.51	0.0018	2.996e-06	0.00295221	21.7719
M32492	rs9852606	C	G	C	G	-0.0082	-0.007	0.377	0.36	0.033	0.83	0.0018	3.972e-06	0.00281369	20.7474
M32492	rs9924102	A	G	A	G	-0.0082	-0.0029	0.6426	0.64	0.033	0.93	0.0018	4.25e-06	0.00281369	20.7474
M32497	rs1002599	T	C	T	C	0.0121	-0.026	0.5133	0.5	0.031	0.41	0.0026	3.112e-06	0.00293486	21.6524
M32497	rs10858407	A	C	A	C	0.015	0.074	0.7545	0.74	0.035	0.037	0.0033	6.625e-06	0.00280012	20.6555
M32497	rs11213924	A	G	A	G	0.0298	0.018	0.0489	0.046	0.076	0.82	0.0067	7.819e-06	0.00268137	19.7772
M32497	rs11704875	T	C	T	C	-0.0186	0.061	0.1373	0.13	0.049	0.21	0.0042	8.547e-06	0.00265835	19.6069
M32497	rs12360462	A	G	A	G	0.0118	0.033	0.5969	0.58	0.031	0.3	0.0026	5.693e-06	0.00279154	20.592
M32497	rs12435939	T	C	T	C	-0.0686	-0.017	0.0335	0.031	0.091	0.85	0.0155	9.797e-06	0.0109638	19.5656
M32497	rs1260326	T	C	T	C	-0.0124	0.016	0.4051	0.38	0.032	0.63	0.0026	1.925e-06	0.00308174	22.7394
M32497	rs12806225	A	G	A	G	-0.1127	0.022	0.024	0.26	0.038	0.56	0.0251	7.051e-06	0.0112807	20.1376
M32497	rs1558852	A	G	A	G	0.0154	0.0068	0.7951	0.8	0.039	0.86	0.0034	7.028e-06	0.00278045	20.51
M32497	rs17103322	T	C	T	C	-0.0294	0.039	0.9443	0.95	0.073	0.59	0.0067	9.765e-06	0.00261006	19.2498
M32497	rs17685	A	G	A	G	-0.0168	0.093	0.2781	0.26	0.035	0.0077	0.0034	6.444e-07	0.00330721	24.4086
M32497	rs1863824	A	G	A	G	0.0117	0.015	0.613	0.61	0.032	0.65	0.0026	9.638e-06	0.00274455	20.2445
M32497	rs2042807	T	C	T	C	-0.0237	-0.05	0.573	0.57	0.032	0.12	0.0052	5.401e-06	0.0116192	20.749
M32497	rs2373319	A	T	A	T	-0.015	0.0097	0.7383	0.72	0.035	0.78	0.0033	5.87e-06	0.00280012	20.6555
M32497	rs2968858	T	C	T	C	-0.0118	-0.038	0.5283	0.55	0.032	0.23	0.0026	7.254e-06	0.00279154	20.592
M32497	rs3828128	A	G	A	G	-0.0161	0.027	0.2536	0.28	0.035	0.43	0.0033	1.347e-06	0.00322449	23.7961
M32497	rs6032808	A	G	A	G	-0.0222	-0.028	0.8607	0.85	0.044	0.52	0.0042	1.388e-07	0.0037827	27.9312
M32497	rs6062362	A	G	A	G	0.0122	0.045	0.5705	0.58	0.033	0.17	0.0026	3.384e-06	0.00298343	22.0118
M32497	rs6801666	A	G	A	G	-0.0122	0.028	0.4209	0.41	0.031	0.38	0.0026	2.885e-06	0.00298343	22.0118
M32497	rs7013605	T	C	T	C	0.02	-0.015	0.1199	0.15	0.043	0.73	0.0042	2.42e-06	0.00307231	22.6696
M32497	rs7131362	A	G	A	G	0.0119	-0.031	0.4077	0.44	0.034	0.36	0.0027	9.115e-06	0.00263306	19.42
M32497	rs7468101	T	C	T	C	0.0299	0.017	0.9497	0.93	0.068	0.81	0.0067	7.896e-06	0.00269935	19.9102
M32497	rs7540241	A	T	A	T	0.0612	-0.0058	0.1376	0.14	0.046	0.9	0.0042	1.959e-48	0.0280472	212.269
M32497	rs7556052	A	T	A	T	-0.0346	0.058	0.6721	0.88	0.052	0.26	0.0034	5.501e-24	0.0138792	103.532
M32497	rs7584253	A	C	A	C	0.0157	0.054	0.7061	0.7	0.034	0.12	0.0033	1.709e-06	0.00306675	22.6284
M32497	rs7931197	T	G	T	G	-0.012	0.0052	0.3812	0.37	0.032	0.87	0.0026	5.138e-06	0.00288669	21.296
M32497	rs8054389	T	C	T	C	-0.0118	-0.029	0.493	0.47	0.031	0.34	0.0026	6.422e-06	0.00279154	20.592
M32497	rs838532	T	C	T	C	-0.0293	-0.047	0.9416	0.94	0.068	0.49	0.0065	6.892e-06	0.00275392	20.3138
M32504	rs10788823	T	G	T	G	0.0419	-0.025	0.1886	0.15	0.046	0.59	0.0086	1.125e-06	0.0132482	23.7104
M32504	rs1201686	C	G	C	G	-0.0422	-0.084	0.0467	0.067	0.074	0.25	0.0088	1.598e-06	0.0031093	22.9901
M32504	rs12572275	T	C	T	C	0.0785	0.043	0.0316	0.046	0.082	0.6	0.0174	6.313e-06	0.0113812	20.3306
M32504	rs12999714	A	T	A	T	-0.0153	0.0046	0.6299	0.63	0.032	0.89	0.0034	8.382e-06	0.00273898	20.2445
M32504	rs16839086	A	C	A	C	0.0348	0.045	0.2301	0.31	0.034	0.18	0.0076	5.416e-06	0.01172	20.943
M32504	rs16972160	T	C	T	C	0.0369	0.026	0.9515	0.95	0.077	0.74	0.0083	8.724e-06	0.00267356	19.7596
M32504	rs174528	T	C	T	C	0.0237	0.0092	0.632	0.62	0.033	0.78	0.0035	6.604e-12	0.0061805	45.8398
M32504	rs2114655	A	G	A	G	0.0299	0.015	0.0708	0.07	0.062	0.81	0.0068	9.82e-06	0.00261543	19.3289
M32504	rs3793900	A	C	A	C	-0.0169	-0.016	0.6356	0.62	0.032	0.62	0.0035	1.122e-06	0.00315226	23.3088
M32504	rs6868629	C	G	C	G	0.0392	-0.025	0.0728	0.081	0.059	0.67	0.0088	8.71e-06	0.0110988	19.8205
M32504	rs6957801	A	G	A	G	0.0612	0.058	0.0217	0.023	0.11	0.6	0.0138	9.035e-06	0.00266038	19.662
M32635	rs10758151	T	C	T	C	-0.0222	-0.062	0.1408	0.16	0.043	0.16	0.0049	6.209e-06	0.00277778	20.5209
M32635	rs10876239	T	G	T	G	0.0155	-0.03	0.3759	0.41	0.035	0.39	0.0035	9.306e-06	0.00265439	19.6069
M32635	rs10924919	T	C	T	C	-0.0158	0.044	0.3733	0.4	0.032	0.17	0.0035	5.476e-06	0.00275785	20.3732
M32635	rs11574452	A	C	A	C	-0.0379	-0.064	0.0424	0.04	0.085	0.45	0.008	1.96e-06	0.00303647	22.4378
M32635	rs1260326	T	C	T	C	0.0179	0.016	0.4078	0.38	0.032	0.63	0.0034	1.637e-07	0.00374722	27.7096
M32635	rs2269928	T	G	T	G	-0.0273	-0.0001	0.8271	0.79	0.04	1	0.0059	3.572e-06	0.00289703	21.4044
M32635	rs2322002	A	G	A	G	-0.024	0.049	0.8951	0.89	0.049	0.32	0.0052	4.045e-06	0.0028824	21.296
M32635	rs2727270	T	C	T	C	0.0441	-0.04	0.1075	0.14	0.046	0.38	0.0052	2.57e-17	0.00966593	71.9039
M32635	rs2828209	T	C	T	C	-0.0361	-0.09	0.051	0.056	0.068	0.18	0.0076	1.777e-06	0.00305247	22.5564
M32635	rs4149056	T	C	T	C	-0.0213	-0.0063	0.8396	0.84	0.042	0.88	0.0043	7.634e-07	0.00331872	24.5304
M32635	rs515818	A	G	A	G	0.0157	-0.025	0.7398	0.75	0.036	0.48	0.0035	7.775e-06	0.00272314	20.1162
M32635	rs7170361	T	C	T	C	-0.0194	0.055	0.76	0.72	0.036	0.12	0.0041	2.258e-06	0.00302907	22.383
M32635	rs7210933	A	T	A	T	0.0163	0.011	0.7569	0.74	0.036	0.76	0.0036	8.172e-06	0.00277431	20.4952
M32635	rs7529462	C	G	C	G	0.0164	-0.0078	0.7318	0.7	0.035	0.82	0.0036	4.927e-06	0.00280836	20.7475
M32654	rs10900805	A	G	A	G	-0.0171	0.027	0.1029	0.11	0.051	0.59	0.0035	7.405e-07	0.00323231	23.8637
M32654	rs12138756	A	G	A	G	0.0116	-0.0053	0.3354	0.37	0.033	0.87	0.0025	3.598e-06	0.00291629	21.5238
M32654	rs12573437	A	C	A	C	0.0377	0.0021	0.087	0.083	0.06	0.97	0.0084	7.96e-06	0.0112774	20.1202
M32654	rs12727947	T	C	T	C	0.0121	-0.024	0.7882	0.8	0.039	0.54	0.0026	3.931e-06	0.00293367	21.6524
M32654	rs13359467	C	G	C	G	-0.0189	-0.037	0.921	0.91	0.056	0.51	0.0041	4.881e-06	0.00287851	21.2441
M32654	rs13361766	T	C	T	C	-0.0349	0.085	0.0255	0.026	0.1	0.41	0.0074	2.282e-06	0.00301259	22.2367
M32654	rs1578905	T	G	T	G	0.042	0.18	0.977	0.97	0.11	0.095	0.009	3.061e-06	0.00387727	21.77
M32654	rs17488000	A	G	A	G	-0.0114	-0.075	0.2736	0.3	0.035	0.031	0.0025	8.5e-06	0.00281688	20.788
M32654	rs17700788	T	C	T	C	0.0265	0.04	0.9534	0.94	0.072	0.58	0.0057	3.128e-06	0.00292774	21.6085
M32654	rs1948709	T	C	T	C	0.0186	-0.1	0.8952	0.9	0.06	0.094	0.0038	7.722e-07	0.00324422	23.9519
M32654	rs2186677	A	G	A	G	-0.0124	-0.1	0.2785	0.29	0.038	0.0079	0.0027	5.859e-06	0.00285717	21.0862
M32654	rs2269340	T	C	T	C	-0.0222	-0.03	0.9246	0.93	0.063	0.64	0.0044	3.584e-07	0.00344639	25.4497
M32654	rs2610815	T	C	T	C	-0.0195	-0.06	0.9355	0.94	0.065	0.35	0.0043	5.841e-06	0.00278602	20.5596
M32654	rs31427	A	G	A	G	-0.0119	-0.012	0.6091	0.58	0.032	0.7	0.0025	1.558e-06	0.00306861	22.6514
M32654	rs3822311	T	C	T	C	0.0303	-0.058	0.9654	0.96	0.083	0.48	0.0065	3.434e-06	0.00294335	21.724
M32654	rs4451042	T	G	T	G	0.0473	0.008	0.9433	0.95	0.076	0.92	0.0095	6.581e-07	0.013843	24.7618
M32654	rs596881	T	C	T	C	-0.0195	-0.051	0.0913	0.11	0.049	0.3	0.0042	2.621e-06	0.00291987	21.5503
M32654	rs6429601	A	C	A	C	0.0119	-0.004	0.1819	0.18	0.041	0.92	0.0027	7.078e-06	0.00263199	19.42
M32654	rs6691848	A	G	A	G	0.0288	0.16	0.9639	0.96	0.079	0.042	0.0061	2.121e-06	0.00301908	22.2847
M32654	rs6817256	T	C	T	C	0.0213	0.14	0.0773	0.081	0.066	0.034	0.0045	1.986e-06	0.00303443	22.3984
M32654	rs6877958	A	G	A	G	0.038	0.045	0.9682	0.97	0.098	0.65	0.0064	3.332e-09	0.00476645	35.2443
M32654	rs6880265	T	C	T	C	0.0432	0.017	0.9703	0.97	0.098	0.86	0.0066	8.287e-11	0.00578659	42.8313
M32654	rs7107352	T	C	T	C	-0.0162	-0.11	0.889	0.9	0.052	0.038	0.0035	4.785e-06	0.00290198	21.4179
M32654	rs7193571	T	C	T	C	-0.0163	-0.042	0.2272	0.31	0.034	0.21	0.0035	3.693e-06	0.00293782	21.6831
M32654	rs7819084	A	G	A	G	0.0123	0.063	0.2474	0.24	0.038	0.097	0.0026	2.447e-06	0.00303116	22.3741
M32654	rs7908745	A	G	A	G	0.0113	0.0058	0.6901	0.7	0.034	0.87	0.0025	8.159e-06	0.00276781	20.4248
M32654	rs853358	A	T	A	T	-0.0154	-0.0032	0.7961	0.78	0.038	0.93	0.0032	1.899e-06	0.00313646	23.1539
M32654	rs927907	A	G	A	G	-0.0115	0.031	0.235	0.26	0.035	0.38	0.0026	7.725e-06	0.00265069	19.5583
M32654	rs9550503	A	G	A	G	-0.0218	0.022	0.068	0.08	0.059	0.71	0.0048	4.736e-06	0.00279433	20.6211
M32762	rs11236092	T	G	T	G	-0.0537	-0.031	0.147	0.15	0.044	0.47	0.012	7.674e-06	0.00783161	20.0098
M32762	rs11567762	A	G	A	G	0.0552	-0.0093	0.1602	0.16	0.043	0.83	0.0117	2.207e-06	0.00869745	22.2415
M32762	rs1574228	A	G	A	G	-0.0432	-0.034	0.712	0.71	0.034	0.32	0.0094	4.234e-06	0.0082564	21.1042
M32762	rs1940528	A	G	A	G	-0.0649	-0.029	0.8479	0.79	0.042	0.5	0.0142	4.712e-06	0.00816641	20.8723
M32762	rs2567308	A	G	A	G	-0.0524	0.0078	0.8244	0.84	0.042	0.85	0.0116	5.86e-06	0.00797897	20.3894
M32762	rs2592288	T	C	T	C	-0.092	-0.043	0.9423	0.96	0.083	0.6	0.0197	3.152e-06	0.00852325	21.7922
M32762	rs2862259	A	C	A	C	0.0394	-0.039	0.4547	0.49	0.031	0.21	0.0089	9.937e-06	0.00766567	19.5826
M32762	rs296396	T	C	T	C	-0.0664	0.059	0.1687	0.17	0.042	0.16	0.0118	1.803e-08	0.0123272	31.6395
M32762	rs4149056	T	C	T	C	-0.0659	-0.0063	0.8281	0.84	0.042	0.88	0.0111	2.483e-09	0.0137029	35.2194
M32762	rs4763021	A	G	A	G	0.0391	0.047	0.3508	0.36	0.032	0.15	0.0088	8.875e-06	0.00772149	19.7263
M32762	rs532	A	G	A	G	-0.0475	-0.045	0.771	0.75	0.036	0.21	0.0105	6.061e-06	0.00800201	20.4487
M32762	rs6464572	C	G	C	G	-0.0551	0.042	0.8341	0.84	0.044	0.34	0.0121	5.648e-06	0.00810731	20.72
M32762	rs6850094	T	C	T	C	-0.0394	-0.05	0.4631	0.47	0.031	0.11	0.0087	6.348e-06	0.0080193	20.4933
M32762	rs9751295	A	G	A	G	-0.1428	0.12	0.9778	0.98	0.13	0.34	0.0312	4.675e-06	0.0123738	20.9232
M32980	rs11206335	A	G	A	G	-0.0268	-0.017	0.9237	0.86	0.046	0.72	0.006	6.715e-06	0.00271445	19.9457
M32980	rs11620434	A	C	A	C	0.033	-0.042	0.9383	0.94	0.074	0.57	0.0074	7.305e-06	0.00270573	19.8814
M32980	rs11784756	T	C	T	C	0.0272	0.093	0.0658	0.064	0.065	0.15	0.0061	8.054e-06	0.00270519	19.8774
M32980	rs12159536	T	C	T	C	-0.052	0.097	0.0647	0.051	0.073	0.18	0.0117	8.18e-06	0.0110553	19.7307
M32980	rs12359572	T	G	T	G	0.0177	-0.026	0.2419	0.24	0.037	0.49	0.0036	6.258e-07	0.00328706	24.167
M32980	rs12531203	T	C	T	C	-0.0162	0.078	0.2025	0.24	0.037	0.035	0.0036	7.238e-06	0.00275501	20.2445
M32980	rs13192201	A	T	A	T	0.0165	-0.0049	0.7555	0.75	0.035	0.89	0.0035	2.341e-06	0.00302283	22.2184
M32980	rs149803	C	G	C	G	-0.0276	0.018	0.7702	0.74	0.038	0.64	0.0045	7.048e-10	0.00510583	37.6075
M32980	rs1689955	T	C	T	C	0.0258	0.0031	0.4884	0.49	0.033	0.93	0.0056	4.292e-06	0.0118697	21.2017
M32980	rs17203317	T	G	T	G	-0.0739	-0.078	0.9652	0.97	0.11	0.49	0.0166	8.812e-06	0.0110915	19.7962
M32980	rs831471	A	G	A	G	-0.0162	0.036	0.4088	0.47	0.034	0.28	0.0036	6.435e-06	0.00275501	20.2445
M33228	rs102275	T	C	T	C	0.0561	0.0052	0.6553	0.64	0.032	0.87	0.0027	1.87e-94	0.0576027	431.594
M33228	rs1041755	T	G	T	G	0.0124	0.033	0.3737	0.36	0.032	0.3	0.0028	6.877e-06	0.00276907	19.6067
M33228	rs11202064	A	G	A	G	-0.0202	0.035	0.906	0.9	0.052	0.51	0.0046	9.496e-06	0.00272279	19.2781
M33228	rs11230751	A	G	A	G	0.0128	0.049	0.3072	0.29	0.036	0.18	0.0028	4.231e-06	0.00295006	20.892
M33228	rs13254318	T	C	T	C	0.0122	-0.02	0.2929	0.3	0.034	0.55	0.0027	7.582e-06	0.00288237	20.4112
M33228	rs169660	A	G	A	G	-0.0126	-0.021	0.3667	0.36	0.033	0.53	0.0029	9.219e-06	0.00266561	18.8722
M33228	rs17202341	A	G	A	G	-0.0128	-0.012	0.6568	0.66	0.033	0.73	0.0027	3.246e-06	0.00317193	22.4683
M33228	rs1845546	T	C	T	C	-0.0126	0.018	0.3674	0.4	0.032	0.58	0.0027	3.251e-06	0.00307388	21.7716
M33228	rs203846	T	C	T	C	-0.013	-0.015	0.6027	0.61	0.033	0.65	0.0027	1.626e-06	0.0032715	23.1759
M33228	rs2089545	T	C	T	C	0.0126	0.01	0.6919	0.69	0.034	0.76	0.0027	3.712e-06	0.00307388	21.7716
M33228	rs227769	T	C	T	C	-0.0121	0.0026	0.467	0.48	0.031	0.93	0.0027	9.32e-06	0.00283544	20.078
M33228	rs3738544	T	C	T	C	0.0203	-0.028	0.8071	0.8	0.039	0.48	0.0035	8.051e-09	0.00474027	33.6305
M33228	rs3820979	A	C	A	C	0.0124	0.069	0.6819	0.7	0.035	0.046	0.0027	5.48e-06	0.00297736	21.0859
M33228	rs4244593	T	G	T	G	0.0136	-0.029	0.4078	0.41	0.032	0.36	0.0027	5.333e-07	0.00357935	25.3646
M33228	rs4392177	A	G	A	G	-0.014	-0.044	0.547	0.58	0.035	0.2	0.003	3.061e-06	0.00397929	21.7698
M33228	rs540613	T	C	T	C	0.0214	0.0084	0.1462	0.21	0.042	0.84	0.0045	1.922e-06	0.00319172	22.6089
M33228	rs706041	T	C	T	C	-0.0125	-0.0013	0.3351	0.35	0.037	0.97	0.0027	4.453e-06	0.00302543	21.4274
M33228	rs8127620	C	G	C	G	-0.0223	0.076	0.1786	0.23	0.039	0.048	0.0049	5.926e-06	0.00292386	20.7059
M33228	rs823553	A	G	A	G	0.017	0.019	0.1874	0.18	0.042	0.65	0.0036	2.616e-06	0.00314727	22.2931
M33228	rs9462177	A	G	A	G	0.0138	-0.0056	0.6032	0.57	0.032	0.86	0.0027	4.82e-07	0.00368501	26.1161
M33230	rs10255688	T	C	T	C	-0.0122	0.041	0.4167	0.43	0.031	0.19	0.0028	8.815e-06	0.00747472	19.6861
M33230	rs10985738	C	G	C	G	-0.028	-0.0064	0.94	0.94	0.064	0.92	0.0063	3.501e-06	0.00810789	21.3673
M33230	rs12164231	T	G	T	G	0.02	-0.076	0.1331	0.14	0.045	0.089	0.0045	4.128e-06	0.00801417	21.1183
M33230	rs13140287	A	G	A	G	0.0133	-0.03	0.5842	0.63	0.034	0.37	0.0028	5.358e-07	0.00953768	25.1716
M33230	rs1572948	A	G	A	G	-0.0126	0.011	0.4296	0.42	0.031	0.73	0.0028	9.061e-06	0.00751177	19.7844
M33230	rs16923647	T	C	T	C	0.0202	0.016	0.1285	0.14	0.046	0.73	0.0044	4.691e-06	0.0168262	20.9991
M33230	rs1848563	A	G	A	G	0.0124	0.063	0.5196	0.48	0.031	0.044	0.0028	9.265e-06	0.00344035	19.726
M33230	rs2657880	C	G	C	G	0.021	-0.081	0.136	0.17	0.042	0.051	0.0044	3.619e-06	0.00373886	21.444
M33230	rs3811273	A	G	A	G	-0.0281	-0.031	0.9383	0.92	0.059	0.59	0.0062	6.025e-07	0.00433678	24.8883
M33230	rs569688	T	G	T	G	0.017	0.0033	0.2186	0.21	0.04	0.93	0.0036	3.707e-06	0.00371069	21.2819
M33230	rs575528	A	G	A	G	0.0127	-0.0032	0.5408	0.52	0.031	0.92	0.0028	9.889e-06	0.00340446	19.5196
M33230	rs603424	A	G	A	G	-0.0274	0.0013	0.181	0.17	0.044	0.98	0.0043	1.542e-06	0.00404761	23.222
M33230	rs6757325	A	G	A	G	0.0128	0.025	0.5205	0.51	0.031	0.42	0.0028	6.793e-06	0.00354002	20.2995
M33230	rs7301800	A	G	A	G	0.0162	-0.01	0.2124	0.19	0.04	0.8	0.0036	9.594e-06	0.00341142	19.5596
M33230	rs9315938	T	C	T	C	0.0323	0.05	0.0442	0.043	0.077	0.52	0.0072	9.367e-06	0.00341551	19.5831
M33443	rs1037028	T	C	T	C	0.028	0.037	0.9308	0.9	0.067	0.58	0.0063	9.751e-06	0.00490912	19.7432
M33443	rs1371204	T	C	T	C	-0.03	-0.019	0.1619	0.18	0.04	0.63	0.0067	7e-06	0.0138074	20.021
M33443	rs1882545	A	G	A	G	0.0148	0.043	0.6567	0.65	0.035	0.22	0.0033	9.355e-06	0.00499833	20.1038
M33443	rs2129376	A	G	A	G	0.0164	0.069	0.7795	0.75	0.036	0.055	0.0036	5.672e-06	0.00515636	20.7427
M33443	rs4076939	A	C	A	C	0.0191	-0.046	0.2178	0.22	0.037	0.22	0.0042	5.494e-06	0.0051385	20.6705
M33443	rs4325575	T	C	T	C	-0.0175	-0.072	0.7167	0.69	0.044	0.099	0.0037	2.753e-06	0.00555596	22.3592
M33443	rs6719403	A	G	A	G	0.0253	-0.13	0.0772	0.075	0.059	0.027	0.0057	9.8e-06	0.00489627	19.6913
M33443	rs7690478	T	C	T	C	0.015	-0.014	0.304	0.29	0.034	0.69	0.0033	6.429e-06	0.00513364	20.6508
M33443	rs7692407	T	C	T	C	-0.0293	-0.038	0.9336	0.92	0.06	0.52	0.0064	5.363e-06	0.00520731	20.9488
M33443	rs9323713	A	G	A	G	-0.0448	0.079	0.0284	0.028	0.095	0.41	0.0101	9.125e-06	0.00488979	19.6651
M33447	rs10098688	A	C	A	C	0.0278	-0.042	0.3373	0.34	0.033	0.2	0.0063	9.681e-06	0.0109057	19.4499
M33447	rs10518098	A	G	A	G	0.0154	0.022	0.6647	0.64	0.032	0.49	0.0035	9.239e-06	0.00263532	19.3547
M33447	rs11728793	T	C	T	C	-0.0215	-0.0083	0.7844	0.77	0.039	0.83	0.0044	1.095e-06	0.00324812	23.87
M33447	rs13019537	C	G	C	G	0.0228	0.065	0.8416	0.85	0.045	0.15	0.005	5.337e-06	0.00282991	20.7879
M33447	rs1558852	A	G	A	G	0.0197	0.0068	0.7952	0.8	0.039	0.86	0.0043	4.479e-06	0.00285645	20.9835
M33447	rs1922578	A	G	A	G	-0.0653	0.22	0.9821	0.98	0.11	0.057	0.0142	4.337e-06	0.00287787	21.1413
M33447	rs2916164	T	C	T	C	0.0154	-0.015	0.334	0.33	0.033	0.64	0.0035	9.187e-06	0.00263532	19.3547
M33447	rs4287543	A	G	A	G	0.0232	-0.0006	0.8771	0.84	0.044	0.99	0.0052	7.158e-06	0.00270935	19.8999
M33447	rs677603	T	C	T	C	0.022	0.043	0.2538	0.28	0.036	0.23	0.0042	1.563e-07	0.00373076	27.4302
M33447	rs9861865	C	G	C	G	-0.0182	0.047	0.3196	0.33	0.033	0.15	0.004	6.62e-06	0.00281755	20.6968
M33447	rs9880033	T	C	T	C	0.117	0.06	0.9838	0.98	0.12	0.63	0.0262	7.742e-06	0.0111661	19.9194
M33488	rs10187660	C	G	C	G	0.028	0.033	0.1335	0.15	0.044	0.45	0.0063	8.88e-06	0.00385294	19.7454
M33488	rs11149935	A	G	A	G	-0.0349	0.0081	0.1083	0.12	0.049	0.87	0.007	6.24e-07	0.00484373	24.8476
M33488	rs1239095	A	T	A	T	0.0217	-0.064	0.693	0.69	0.034	0.057	0.0045	1.58e-06	0.00453269	23.2447
M33488	rs12999094	T	G	T	G	0.0245	-0.039	0.8061	0.81	0.041	0.34	0.0054	5.924e-06	0.0040145	20.5766
M33488	rs17522290	A	G	A	G	-0.0393	-0.15	0.932	0.92	0.064	0.018	0.0089	9.912e-06	0.00380351	19.491
M33488	rs2197399	A	G	A	G	-0.023	-0.041	0.5961	0.56	0.031	0.19	0.0045	2.675e-07	0.00508919	26.1132
M33488	rs2325470	C	G	C	G	-0.0548	-0.047	0.7906	0.76	0.037	0.21	0.0124	9.143e-06	0.0228822	19.4839
M33488	rs2466053	T	C	T	C	0.1851	0.12	0.0175	0.02	0.17	0.47	0.0386	1.626e-06	0.0268324	22.9401
M33488	rs3020376	A	G	A	G	0.0544	0.0091	0.7234	0.74	0.036	0.8	0.0113	1.33e-06	0.0270378	23.1206
M33488	rs3024981	A	G	A	G	-0.0862	-0.034	0.0147	0.023	0.11	0.76	0.0192	7.139e-06	0.00393129	20.1485
M33488	rs328833	A	G	A	G	0.0233	-0.024	0.6759	0.67	0.033	0.46	0.0045	2.724e-07	0.00522212	26.7989
M33488	rs4374940	T	C	T	C	0.1321	-0.1	0.0286	0.038	0.084	0.23	0.0292	5.894e-06	0.0239522	20.4172
M33488	rs555096	T	C	T	C	-0.0543	0.049	0.039	0.064	0.066	0.46	0.0117	3.856e-06	0.00419985	21.5307
M33488	rs6862546	T	C	T	C	-0.0281	-0.0048	0.1752	0.18	0.041	0.91	0.006	3.31e-06	0.00427645	21.925
M33488	rs730596	A	G	A	G	0.0401	-0.015	0.9335	0.93	0.06	0.8	0.0089	6.429e-06	0.00395931	20.2926
M33488	rs745439	T	C	T	C	-0.0462	0.063	0.1388	0.21	0.047	0.18	0.0104	9.783e-06	0.00384925	19.7264
M33488	rs7950536	A	G	A	G	0.0458	0.055	0.9329	0.94	0.065	0.4	0.0089	2.327e-07	0.00515868	26.4716
M33488	rs950279	A	G	A	G	-0.031	-0.031	0.134	0.13	0.047	0.52	0.007	9.486e-06	0.00456884	19.6031
M33587	rs11133892	A	G	A	G	0.0184	0.022	0.4421	0.44	0.033	0.49	0.0039	2.127e-06	0.00301848	22.253
M33587	rs1115214	A	G	A	G	0.0451	0.058	0.961	0.95	0.07	0.41	0.0102	9.611e-06	0.00265212	19.545
M33587	rs12336893	T	G	T	G	0.0425	-0.024	0.9592	0.94	0.07	0.73	0.0095	7.111e-06	0.00271484	20.0084
M33587	rs13408742	A	G	A	G	0.0329	0.0073	0.9348	0.93	0.064	0.91	0.0073	7.386e-06	0.00275513	20.3062
M33587	rs1822906	A	G	A	G	0.0227	-0.042	0.2048	0.19	0.04	0.29	0.0048	2.062e-06	0.00303281	22.3589
M33587	rs2017823	A	G	A	G	0.022	-0.0078	0.8406	0.83	0.043	0.86	0.0049	6.371e-06	0.00273438	20.1528
M33587	rs2711506	A	G	A	G	-0.0173	-0.026	0.5357	0.56	0.031	0.41	0.0039	9.502e-06	0.0026693	19.6718
M33587	rs2838532	T	G	T	G	0.018	-0.0069	0.2993	0.3	0.034	0.84	0.004	7.834e-06	0.00274679	20.2445
M33587	rs2931381	A	G	A	G	0.0176	0.02	0.5883	0.56	0.032	0.52	0.0039	6.655e-06	0.00276242	20.36
M33587	rs35350	A	G	A	G	0.0664	0.16	0.9697	0.97	0.1	0.13	0.0137	1.228e-06	0.00318496	23.4843
M33587	rs6465164	A	G	A	G	-0.0394	0.051	0.1492	0.16	0.042	0.23	0.0086	5.063e-06	0.0117324	20.9654
M33587	rs7260113	T	C	T	C	-0.0173	-0.0069	0.4442	0.45	0.032	0.83	0.0039	9.494e-06	0.0026693	19.6718
M33587	rs7314742	T	G	T	G	-0.0187	-0.015	0.2658	0.25	0.037	0.68	0.0041	4.531e-06	0.00282152	20.7968
M33587	rs9906465	A	G	A	G	-0.0364	0.015	0.9319	0.92	0.062	0.81	0.0074	8.973e-07	0.00328025	24.1892
M33821	rs10035040	A	G	A	G	-0.0331	0.0001	0.2331	0.24	0.036	1	0.0074	8.388e-06	0.0112149	19.9848
M33821	rs10187244	A	T	A	T	-0.0184	0.011	0.7692	0.75	0.039	0.77	0.0036	2.956e-07	0.00353587	26.1164
M33821	rs11236515	A	G	A	G	0.0248	0.016	0.8991	0.9	0.051	0.76	0.0052	2.06e-06	0.00308007	22.7394
M33821	rs12062130	T	C	T	C	-0.0639	-0.017	0.9849	0.98	0.11	0.88	0.0133	1.487e-06	0.00312567	23.0771
M33821	rs12431406	C	G	C	G	-0.0274	-0.054	0.0744	0.083	0.058	0.35	0.0062	8.387e-06	0.00264589	19.5254
M33821	rs12449476	T	C	T	C	-0.0162	0.018	0.2067	0.22	0.038	0.64	0.0036	8.095e-06	0.00274307	20.2445
M33821	rs17013280	A	G	A	G	-0.0493	0.056	0.0898	0.068	0.063	0.37	0.0109	5.9e-06	0.011464	20.4338
M33821	rs17085774	A	G	A	G	-0.0276	-0.023	0.0693	0.084	0.058	0.69	0.0061	6.881e-06	0.00277304	20.4664
M33821	rs174528	T	C	T	C	-0.0166	0.0092	0.6298	0.62	0.033	0.78	0.0035	1.865e-06	0.00304621	22.4886
M33821	rs2440592	A	G	A	G	0.0195	0.038	0.8505	0.84	0.042	0.37	0.0044	7.523e-06	0.00266079	19.6357
M33821	rs2720495	C	G	C	G	0.0154	-0.052	0.3666	0.4	0.036	0.14	0.0035	9.611e-06	0.00262282	19.3547
M33821	rs272461	A	G	A	G	0.0159	-0.029	0.2709	0.28	0.035	0.4	0.0035	6.263e-06	0.00279542	20.6319
M33821	rs4504394	T	C	T	C	0.0318	0.064	0.2788	0.3	0.034	0.061	0.0069	3.973e-06	0.0118976	21.216
M33821	rs4985124	T	G	T	G	0.017	-0.0024	0.704	0.71	0.034	0.94	0.0035	1.41e-06	0.00319431	23.5854
M33821	rs6817243	A	G	A	G	0.0164	-0.0028	0.2809	0.27	0.035	0.94	0.0035	3.291e-06	0.00297346	21.95
M33821	rs7181157	C	G	C	G	0.0167	-0.001	0.2136	0.22	0.038	0.98	0.0036	4.833e-06	0.0029145	21.5134
M33821	rs748196	T	G	T	G	0.016	-0.023	0.4603	0.47	0.031	0.47	0.0034	3.331e-06	0.00299904	22.1393
M33821	rs7659812	A	G	A	G	-0.0161	-0.0033	0.5527	0.53	0.031	0.92	0.0035	3.547e-06	0.00286598	21.1543
M33821	rs7767262	T	C	T	C	0.0367	0.16	0.9627	0.96	0.084	0.056	0.008	4.582e-06	0.00285047	21.0394
M33821	rs980142	A	G	A	G	-0.023	0.067	0.1644	0.22	0.039	0.082	0.005	4.444e-06	0.00286598	21.1543
M33822	rs11773405	T	C	T	C	-0.0169	0.022	0.7497	0.76	0.036	0.54	0.0037	5.304e-06	0.00283042	20.857
M33822	rs12631637	C	G	C	G	0.0169	-0.006	0.6794	0.66	0.036	0.87	0.0037	3.725e-06	0.00283042	20.857
M33822	rs12727188	T	G	T	G	-0.0277	0.035	0.9165	0.9	0.052	0.51	0.0062	8.797e-06	0.00270839	19.9553
M33822	rs2269543	T	C	T	C	-0.0162	-0.013	0.2719	0.24	0.036	0.72	0.0036	8.655e-06	0.00274753	20.2445
M33822	rs6727350	A	T	A	T	-0.041	0.023	0.1525	0.14	0.045	0.61	0.009	5.002e-06	0.0116215	20.7296
M33822	rs7151939	T	G	T	G	-0.0224	0.029	0.1357	0.14	0.045	0.52	0.0046	1.222e-06	0.00321584	23.7062
M33822	rs7682064	T	C	T	C	-0.0164	0.064	0.7079	0.71	0.035	0.063	0.0037	7.545e-06	0.00266586	19.6411
M33822	rs7737048	T	C	T	C	0.0306	-0.035	0.08	0.099	0.051	0.5	0.0066	3.923e-06	0.00291608	21.49
M33871	rs10072514	C	G	C	G	0.0218	-0.022	0.2388	0.16	0.044	0.62	0.0048	5.043e-06	0.0031604	20.6204
M33871	rs10884473	A	G	A	G	-0.0298	0.077	0.9203	0.9	0.052	0.14	0.0067	9.114e-06	0.00303145	19.7765
M33871	rs13098081	C	G	C	G	0.0291	0.032	0.9	0.87	0.047	0.49	0.0065	6.864e-06	0.00307121	20.0367
M33871	rs174535	T	C	T	C	-0.0194	0.013	0.6635	0.64	0.032	0.7	0.0035	2.916e-08	0.0047001	30.7138
M33871	rs247197	T	C	T	C	-0.019	0.04	0.382	0.42	0.031	0.2	0.004	2.034e-06	0.00461442	22.5532
M33871	rs249619	T	C	T	C	-0.0325	-0.014	0.567	0.54	0.031	0.66	0.0069	2.614e-06	0.0133552	22.1584
M33871	rs432642	A	T	A	T	-0.0237	0.013	0.1441	0.15	0.044	0.77	0.0052	4.092e-06	0.00318267	20.7662
M33871	rs4802623	A	G	A	G	0.0154	-0.047	0.43	0.45	0.032	0.14	0.0035	8.001e-06	0.00296689	19.354
M33871	rs6426630	A	G	A	G	-0.0885	0.018	0.0286	0.055	0.071	0.8	0.0195	5.366e-06	0.0124112	20.5725
M33871	rs6593732	T	C	T	C	-0.0164	-0.017	0.4672	0.45	0.032	0.61	0.0034	1.629e-06	0.00356341	23.2593
M33871	rs715294	A	G	A	G	0.0155	-0.042	0.58	0.58	0.031	0.17	0.0035	9.073e-06	0.00300543	19.6062
M33883	rs1053871	T	C	T	C	0.0527	0.038	0.615	0.6	0.033	0.24	0.0111	2.144e-06	0.0082041	22.5246
M33883	rs10869731	T	C	T	C	-0.0647	0.0076	0.7861	0.79	0.041	0.85	0.0146	9.011e-06	0.00715513	19.6238
M33883	rs10876550	A	G	A	G	-0.0495	-0.032	0.5531	0.56	0.031	0.31	0.011	6.436e-06	0.00737638	20.2351
M33883	rs11110563	T	G	T	G	-0.0485	0.011	0.417	0.43	0.031	0.72	0.011	9.876e-06	0.00708344	19.4258
M33883	rs12263193	A	G	A	G	-0.0584	-0.054	0.7306	0.7	0.034	0.11	0.0129	6.34e-06	0.00746493	20.4799
M33883	rs12429941	A	G	A	G	-0.1462	-0.053	0.029	0.03	0.097	0.59	0.033	9.293e-06	0.00715127	19.6132
M33883	rs138832	A	G	A	G	0.0779	-0.051	0.7832	0.77	0.038	0.18	0.0156	6.182e-07	0.0141125	24.9073
M33883	rs1397793	A	G	A	G	-0.0564	-0.059	0.6623	0.65	0.035	0.088	0.0122	3.647e-06	0.00778179	21.356
M33883	rs1494950	A	G	A	G	0.1843	-0.044	0.9762	0.98	0.12	0.71	0.0367	5.312e-07	0.00916962	25.1999
M33883	rs1671152	T	G	T	G	-0.0666	-0.0023	0.1503	0.15	0.044	0.96	0.0151	9.749e-06	0.00708824	19.4391
M33883	rs4450014	A	G	A	G	0.05	0.014	0.4531	0.45	0.031	0.66	0.0111	7.208e-06	0.00739104	20.2757
M33883	rs6502998	A	G	A	G	-0.0533	0.016	0.6008	0.6	0.032	0.62	0.0115	3.585e-06	0.00782136	21.4654
M33883	rs684448	T	G	T	G	-0.0616	-0.043	0.1797	0.16	0.042	0.31	0.0138	8.118e-06	0.00725893	19.9106
M33883	rs953628	T	G	T	G	-0.0607	-0.014	0.2013	0.23	0.037	0.7	0.0134	5.741e-06	0.00747383	20.5045
M33884	rs12068349	A	G	A	G	0.0556	0.086	0.0257	0.041	0.082	0.29	0.0125	9.225e-06	0.00269041	19.7793
M33884	rs16833584	A	G	A	G	-0.0254	0.036	0.1814	0.19	0.041	0.38	0.0055	4.089e-06	0.00289961	21.3218
M33884	rs2123517	T	C	T	C	0.1158	0.037	0.023	0.022	0.11	0.73	0.024	1.458e-06	0.0130112	23.2543
M33884	rs2567308	A	G	A	G	0.0254	0.0078	0.8358	0.84	0.042	0.85	0.0056	6.153e-06	0.00279727	20.5671
M33884	rs2867597	A	G	A	G	0.0194	0.069	0.3471	0.33	0.034	0.041	0.0042	4.738e-06	0.0029007	21.3298
M33884	rs3770914	T	C	T	C	0.0537	0.044	0.8905	0.9	0.052	0.39	0.0116	3.94e-06	0.0119896	21.4062
M33884	rs393228	T	G	T	G	0.034	0.09	0.0697	0.06	0.067	0.17	0.0075	5.618e-06	0.00279434	20.5455
M33884	rs4857659	T	C	T	C	-0.0257	0.1	0.1294	0.13	0.046	0.025	0.0058	8.407e-06	0.00266998	19.6287
M33884	rs779167	A	C	A	C	0.0196	0.0044	0.3699	0.38	0.032	0.89	0.0044	9.606e-06	0.00269831	19.8376
M33884	rs7826057	A	G	A	G	-0.0345	-0.011	0.6661	0.67	0.033	0.74	0.0078	9.429e-06	0.0109565	19.5415
M33884	rs8037595	T	C	T	C	-0.0329	-0.042	0.9141	0.92	0.059	0.48	0.0074	9.146e-06	0.00268793	19.761
M33884	rs9552232	A	G	A	G	0.076	0.082	0.0599	0.046	0.082	0.32	0.0172	9.682e-06	0.0109346	19.502
M33884	rs9654430	A	G	A	G	-0.0189	0.019	0.5156	0.51	0.032	0.55	0.0042	5.924e-06	0.00275351	20.2445
M33936	rs10873878	T	G	T	G	-0.0283	-0.08	0.8609	0.86	0.047	0.087	0.0053	8.856e-08	0.00386676	28.5038
M33936	rs11100203	A	G	A	G	-0.0216	-0.02	0.6455	0.63	0.033	0.54	0.0041	1.025e-07	0.00376452	27.7474
M33936	rs11141478	T	C	T	C	-0.0154	-0.011	0.3447	0.37	0.032	0.74	0.0035	8.296e-06	0.00262888	19.3547
M33936	rs17285317	A	G	A	G	-0.0264	-0.017	0.5281	0.48	0.033	0.6	0.0041	1.422e-10	0.00561311	41.4497
M33936	rs17638535	A	G	A	G	-0.0652	0.15	0.0208	0.019	0.11	0.18	0.0132	8.745e-07	0.00331067	24.391
M33936	rs186116	T	C	T	C	-0.0265	-0.049	0.6333	0.62	0.033	0.14	0.004	5.986e-11	0.00594008	43.8787
M33936	rs2133336	A	G	A	G	0.0152	-0.036	0.3986	0.41	0.032	0.26	0.0034	9.562e-06	0.00271367	19.9807
M33936	rs270602	T	C	T	C	0.0157	-0.028	0.3704	0.38	0.032	0.39	0.0034	4.789e-06	0.00289461	21.3169
M33936	rs2720162	T	G	T	G	-0.0154	0.05	0.6076	0.62	0.032	0.12	0.0034	7.305e-06	0.00278535	20.51
M33936	rs4672596	T	C	T	C	0.0152	0.027	0.3979	0.42	0.032	0.39	0.0034	9.595e-06	0.00271367	19.9807
M33936	rs6593584	A	G	A	G	0.0169	-0.0039	0.5778	0.61	0.032	0.9	0.0034	7.046e-07	0.00335247	24.7
M33936	rs6907864	T	C	T	C	0.0261	0.033	0.1108	0.12	0.048	0.49	0.0058	5.789e-06	0.0027494	20.2445
M33936	rs7130402	A	G	A	G	0.0324	-0.026	0.9349	0.93	0.066	0.69	0.0073	9.875e-06	0.00267479	19.6936
M33936	rs7246133	T	C	T	C	0.0205	-0.023	0.6581	0.61	0.034	0.5	0.0046	9.476e-06	0.00269667	19.8552
M33936	rs7334793	T	C	T	C	-0.0152	-0.0031	0.4953	0.5	0.031	0.92	0.0034	8.042e-06	0.00271367	19.9807
M33936	rs884760	T	C	T	C	0.0188	-0.014	0.277	0.32	0.035	0.68	0.0042	7.161e-06	0.00272046	20.0308
M33936	rs888860	A	C	A	C	-0.0181	0.019	0.3513	0.33	0.034	0.58	0.0037	9.389e-07	0.0032475	23.9241
M33936	rs9635480	A	G	A	G	-0.0182	0.081	0.3991	0.39	0.032	0.01	0.0034	1.013e-07	0.00388599	28.6462
M33941	rs10036208	T	C	T	C	0.0199	-0.015	0.3421	0.36	0.033	0.66	0.0041	1.492e-06	0.00320798	23.5516
M33941	rs10857319	T	C	T	C	0.02	-0.0048	0.3471	0.36	0.032	0.88	0.0041	1.097e-06	0.0032402	23.7889
M33941	rs11951866	T	C	T	C	-0.0348	-0.02	0.9264	0.94	0.066	0.77	0.0075	4.142e-06	0.00293258	21.5237
M33941	rs1220578	A	G	A	G	-0.0323	-0.073	0.0778	0.088	0.057	0.2	0.0072	6.892e-06	0.00274181	20.1197
M33941	rs12932433	T	G	T	G	0.0186	0.036	0.7139	0.73	0.035	0.31	0.0041	6.336e-06	0.00280368	20.575
M33941	rs17285317	A	G	A	G	-0.0273	-0.017	0.5285	0.48	0.033	0.6	0.0042	6.534e-11	0.00573873	42.2385
M33941	rs17638535	A	G	A	G	-0.072	0.15	0.0209	0.019	0.11	0.18	0.014	2.48e-07	0.00360024	26.4418
M33941	rs2140779	T	C	T	C	-0.0247	0.0077	0.1483	0.17	0.048	0.87	0.0056	9.872e-06	0.00265066	19.4491
M33941	rs2156436	T	C	T	C	0.1445	-0.091	0.0307	0.029	0.11	0.4	0.0302	1.73e-06	0.012805	22.8681
M33941	rs6537038	A	G	A	G	-0.0188	0.013	0.4014	0.39	0.032	0.68	0.0041	4.929e-06	0.00286412	21.0198
M33941	rs7045203	T	C	T	C	0.0228	0.031	0.7711	0.78	0.038	0.41	0.0048	2.146e-06	0.00307284	22.5563
M33941	rs7553832	A	G	A	G	-0.0185	0.013	0.7131	0.73	0.036	0.71	0.0042	9.279e-06	0.00264353	19.3966
M33941	rs7819483	A	G	A	G	-0.0187	-0.0098	0.7179	0.68	0.033	0.77	0.0042	7.455e-06	0.00270084	19.8183
M33941	rs814880	A	C	A	C	0.0375	-0.0036	0.0643	0.073	0.06	0.95	0.0083	6.449e-06	0.0027809	20.4074
M33941	rs9556	T	C	T	C	-0.0189	-0.02	0.3103	0.31	0.034	0.55	0.0042	6.075e-06	0.00275876	20.2445
M33941	rs9635480	A	G	A	G	-0.0187	0.081	0.4003	0.39	0.032	0.01	0.004	3.748e-06	0.00297685	21.8497
M33955	rs10059896	T	C	T	C	-0.0083	0.019	0.786	0.78	0.039	0.63	0.0018	5.626e-06	0.00288293	21.2566
M33955	rs10283250	A	C	A	C	0.0119	0.0058	0.1254	0.13	0.046	0.9	0.0027	9.118e-06	0.00263449	19.42
M33955	rs10814589	A	G	A	G	0.0086	0.064	0.3122	0.32	0.034	0.062	0.0018	1.533e-06	0.00309444	22.821
M33955	rs10953026	A	G	A	G	-0.008	-0.029	0.6177	0.63	0.032	0.37	0.0018	5.852e-06	0.00267884	19.7477
M33955	rs10966017	A	G	A	G	-0.0085	-0.038	0.2684	0.29	0.037	0.3	0.0018	3.228e-06	0.00302311	22.2933
M33955	rs11654527	T	G	T	G	0.0081	0.013	0.1988	0.18	0.04	0.75	0.0018	8.238e-06	0.00274604	20.2445
M33955	rs1235119	A	T	A	T	-0.013	-0.065	0.8949	0.86	0.048	0.18	0.0027	1.075e-06	0.00314245	23.1761
M33955	rs12880914	T	C	T	C	-0.0085	0.059	0.7389	0.75	0.036	0.098	0.0018	2.449e-06	0.00302311	22.2933
M33955	rs1433098	T	G	T	G	0.008	-0.009	0.6439	0.64	0.033	0.79	0.0018	8.135e-06	0.00267884	19.7477
M33955	rs1442583	A	G	A	G	-0.017	-0.0096	0.0594	0.064	0.065	0.88	0.0036	1.942e-06	0.00302311	22.2933
M33955	rs16953243	A	C	A	C	0.0095	0.014	0.7977	0.81	0.04	0.72	0.0018	2.857e-07	0.00377343	27.8474
M33955	rs17814868	A	G	A	G	-0.0081	0.02	0.7346	0.76	0.037	0.6	0.0018	8.404e-06	0.00274604	20.2445
M33955	rs1822906	A	G	A	G	0.0099	-0.042	0.2032	0.19	0.04	0.29	0.0018	8.787e-08	0.00409656	30.2418
M33955	rs1875897	A	G	A	G	0.009	0.024	0.257	0.29	0.035	0.49	0.002	6.795e-06	0.00360946	20.2428
M33955	rs2273534	T	C	T	C	0.019	-0.024	0.947	0.94	0.075	0.75	0.0037	4.198e-07	0.00357294	26.3624
M33955	rs2494655	T	C	T	C	0.0087	0.0074	0.2316	0.25	0.036	0.84	0.0018	1.817e-06	0.00316659	23.3548
M33955	rs2748805	T	C	T	C	0.0085	0.034	0.3004	0.32	0.034	0.33	0.0018	2.305e-06	0.00302311	22.2933
M33955	rs353694	A	G	A	G	-0.0085	0.018	0.4518	0.44	0.032	0.59	0.0018	4.094e-06	0.00302311	22.2933
M33955	rs3735474	A	G	A	G	-0.0165	-0.0037	0.9341	0.93	0.061	0.95	0.0036	3.972e-06	0.0028484	21.0012
M33955	rs3851441	C	G	C	G	-0.0087	-0.024	0.2195	0.23	0.036	0.51	0.0018	2.301e-06	0.00316659	23.3548
M33955	rs4287132	A	T	A	T	-0.0081	-0.019	0.7887	0.78	0.037	0.61	0.0018	9.293e-06	0.00274604	20.2445
M33955	rs4414129	T	C	T	C	-0.0161	0.034	0.9342	0.94	0.066	0.61	0.0036	7.996e-06	0.00271234	19.9953
M33955	rs4459845	A	C	A	C	0.0084	0.074	0.8009	0.81	0.039	0.06	0.0018	5.081e-06	0.00295261	21.7719
M33955	rs474566	A	G	A	G	0.0116	-0.1	0.8714	0.86	0.046	0.026	0.0026	9.861e-06	0.00269943	19.8999
M33955	rs485868	A	G	A	G	-0.0081	-0.031	0.7159	0.68	0.033	0.35	0.0018	6.142e-06	0.00274604	20.2445
M33955	rs6714201	A	G	A	G	0.0081	-0.0052	0.483	0.51	0.031	0.87	0.0018	4.407e-06	0.00274604	20.2445
M33955	rs6777718	T	G	T	G	-0.0086	0.011	0.2783	0.26	0.036	0.75	0.0019	3.508e-06	0.00277816	20.482
M33955	rs7124459	T	C	T	C	-0.008	0.0066	0.3757	0.37	0.032	0.84	0.0018	7.576e-06	0.00267884	19.7477
M33955	rs7181157	C	G	C	G	0.0087	-0.001	0.2137	0.22	0.038	0.98	0.0018	2.609e-06	0.00316659	23.3548
M33955	rs7547153	A	G	A	G	-0.0086	0.049	0.5893	0.57	0.032	0.13	0.0018	1.133e-06	0.00309444	22.821
M33955	rs7759176	T	G	T	G	0.0082	0.027	0.2976	0.3	0.035	0.44	0.0018	4.345e-06	0.00281407	20.7474
M33955	rs804572	T	G	T	G	-0.0372	0.042	0.0607	0.06	0.065	0.52	0.0082	5.716e-06	0.0115325	20.5573
M33955	rs9318232	T	C	T	C	-0.0104	0.019	0.2312	0.25	0.036	0.59	0.002	1.045e-07	0.00366344	27.0326
M33955	rs9880529	T	C	T	C	0.0117	-0.11	0.8762	0.87	0.046	0.018	0.0026	7.472e-06	0.00274604	20.2445
M33957	rs10849438	T	G	T	G	0.0287	0.026	0.8893	0.89	0.052	0.62	0.0065	9.679e-06	0.00277815	19.49
M33957	rs11100892	A	G	A	G	0.0173	0.021	0.4851	0.49	0.031	0.5	0.0038	7.284e-06	0.00295302	20.7205
M33957	rs12100883	T	C	T	C	-0.0266	0.029	0.1216	0.12	0.048	0.55	0.006	9.11e-06	0.00280071	19.6488
M33957	rs12201199	A	T	A	T	-0.0391	0.046	0.9375	0.92	0.058	0.42	0.0079	7.651e-07	0.00348825	24.4892
M33957	rs3824359	T	C	T	C	0.0241	0.011	0.8602	0.85	0.046	0.81	0.0054	8.735e-06	0.00283817	19.9123
M33957	rs6530980	T	C	T	C	0.0491	-0.09	0.0364	0.044	0.077	0.24	0.0107	4.019e-06	0.00299997	21.0509
M33957	rs6531985	A	G	A	G	-0.0174	0	0.3166	0.28	0.034	1	0.0039	7.715e-06	0.00283636	19.8996
M33957	rs6573597	A	G	A	G	-0.0327	-0.069	0.0874	0.09	0.055	0.21	0.0072	6.327e-06	0.00293886	20.6208
M33957	rs7727774	A	G	A	G	0.0267	0.038	0.4534	0.46	0.031	0.23	0.0059	6.379e-06	0.0116993	20.4558
M33957	rs9909443	T	C	T	C	0.0201	0.063	0.2423	0.23	0.037	0.087	0.0045	6.751e-06	0.00284287	19.9454
M33960	rs10465080	A	T	A	T	-0.0121	-0.03	0.2818	0.27	0.035	0.39	0.0026	4.693e-06	0.00293248	21.6524
M33960	rs11100892	A	G	A	G	0.0121	0.021	0.4836	0.49	0.031	0.5	0.0026	3.039e-06	0.00293248	21.6524
M33960	rs12202351	T	C	T	C	0.0118	0.015	0.7073	0.72	0.035	0.67	0.0026	7.135e-06	0.00278927	20.592
M33960	rs12605650	T	C	T	C	0.012	0.0048	0.3031	0.33	0.033	0.89	0.0026	5.134e-06	0.00288435	21.296
M33960	rs1366823	A	G	A	G	0.0118	0.0013	0.6447	0.63	0.033	0.97	0.0026	6.939e-06	0.00278927	20.592
M33960	rs1405992	A	C	A	C	0.0263	0.037	0.06	0.064	0.066	0.58	0.0059	7.895e-06	0.00269106	19.865
M33960	rs16968711	A	G	A	G	0.0205	0.013	0.8679	0.87	0.047	0.79	0.0041	4.645e-07	0.00338341	24.9932
M33960	rs17089560	T	C	T	C	0.0468	0.081	0.0209	0.044	0.077	0.29	0.0092	3.393e-07	0.0035017	25.8701
M33960	rs2192243	T	C	T	C	-0.0115	0.035	0.5903	0.6	0.032	0.26	0.0026	7.671e-06	0.00264962	19.5583
M33960	rs303610	A	T	A	T	-0.0117	-0.045	0.2958	0.3	0.034	0.18	0.0026	8.877e-06	0.00274232	20.2445
M33960	rs4736583	A	C	A	C	-0.012	-0.032	0.6256	0.62	0.033	0.33	0.0026	4.893e-06	0.00288435	21.296
M33960	rs4817185	C	G	C	G	0.0373	0.0038	0.1025	0.11	0.052	0.94	0.0084	7.784e-06	0.0110358	19.6955
M33960	rs568739	T	C	T	C	-0.0117	-0.042	0.7049	0.67	0.033	0.21	0.0026	8.373e-06	0.00274232	20.2445
M33960	rs6061764	A	G	A	G	-0.014	0.024	0.314	0.31	0.042	0.56	0.003	3.061e-06	0.00387589	21.77
M33960	rs743452	T	C	T	C	-0.0231	-0.046	0.0739	0.071	0.067	0.5	0.0052	8.059e-06	0.00267264	19.7287
M33960	rs7791240	T	C	T	C	-0.0201	-0.0036	0.9065	0.89	0.052	0.94	0.0043	2.679e-06	0.00295839	21.8443
M33960	rs9489697	T	C	T	C	0.0116	-0.019	0.4207	0.42	0.031	0.54	0.0026	8.364e-06	0.00269577	19.8999
M33961	rs12412179	T	G	T	G	-0.025	-0.094	0.0972	0.099	0.051	0.069	0.0056	8.751e-06	0.00269762	19.9244
M33961	rs1405992	A	C	A	C	0.0338	0.037	0.0625	0.064	0.066	0.58	0.0074	5.285e-06	0.00282353	20.857
M33961	rs1489866	T	G	T	G	0.0205	-0.056	0.8208	0.84	0.043	0.19	0.0043	1.715e-06	0.00307527	22.7223
M33961	rs1595416	A	G	A	G	0.0164	0.062	0.2639	0.27	0.035	0.076	0.0036	6.934e-06	0.00280874	20.7475
M33961	rs16962350	A	G	A	G	0.0224	0.018	0.1259	0.13	0.047	0.7	0.0051	9.17e-06	0.00261138	19.2858
M33961	rs2076521	T	C	T	C	-0.0928	0.076	0.0211	0.018	0.16	0.64	0.0208	8.282e-06	0.011152	19.8828
M33961	rs4082919	T	G	T	G	-0.0156	0.022	0.5103	0.5	0.032	0.49	0.0035	7.288e-06	0.00268902	19.8607
M33961	rs495893	A	C	A	C	0.0163	0.04	0.3026	0.33	0.034	0.24	0.0035	3.44e-06	0.00293503	21.6831
M33961	rs7305796	A	G	A	G	0.0338	0.018	0.8905	0.89	0.053	0.73	0.0074	4.303e-06	0.0116821	20.839
M33961	rs748196	T	G	T	G	0.0152	-0.023	0.4608	0.47	0.031	0.47	0.0034	8.145e-06	0.00270522	19.9807
M33961	rs8004616	A	G	A	G	-0.0766	-0.24	0.9877	0.98	0.18	0.19	0.0172	8.559e-06	0.0111123	19.8111
M33961	rs9308191	A	G	A	G	0.0155	0.023	0.4803	0.49	0.031	0.46	0.0035	8.002e-06	0.00265475	19.6069
M33961	rs955336	A	G	A	G	0.018	0.02	0.228	0.24	0.036	0.58	0.004	8.471e-06	0.00274084	20.2445
M33968	rs1037422	A	G	A	G	-0.0446	0.02	0.2223	0.25	0.036	0.58	0.0083	7.406e-08	0.0162227	28.8415
M33968	rs10742833	T	C	T	C	-0.0337	0.0093	0.0697	0.067	0.065	0.89	0.0075	7.822e-06	0.00274987	20.1845
M33968	rs10888445	A	T	A	T	-0.0183	0.0023	0.3732	0.4	0.032	0.94	0.0041	7.192e-06	0.00271347	19.9166
M33968	rs11709408	A	G	A	G	0.0198	-0.0084	0.3576	0.39	0.032	0.79	0.0044	5.632e-06	0.00275801	20.2445
M33968	rs12484413	A	G	A	G	0.0492	-0.026	0.8721	0.86	0.046	0.58	0.0104	2.043e-06	0.0126201	22.3546
M33968	rs17711814	T	C	T	C	0.0214	0.012	0.2564	0.28	0.035	0.73	0.0043	5.09e-07	0.00337128	24.7612
M33968	rs2194101	A	G	A	G	0.0323	0.059	0.8777	0.85	0.046	0.19	0.0069	3.41e-06	0.00298387	21.9073
M33968	rs2319244	T	C	T	C	-0.0199	0.045	0.2293	0.23	0.037	0.22	0.0043	4.62e-06	0.00291656	21.4117
M33968	rs2501242	T	G	T	G	-0.0216	0.015	0.2274	0.23	0.037	0.69	0.0048	8.244e-06	0.00275801	20.2445
M33968	rs2915420	T	C	T	C	-0.0231	-0.014	0.1599	0.16	0.042	0.74	0.005	3.979e-06	0.00290663	21.3386
M33968	rs4327548	A	G	A	G	-0.0189	-0.01	0.2911	0.29	0.034	0.77	0.0042	7.184e-06	0.00275801	20.2445
M33968	rs4519394	C	G	C	G	-0.0527	0.06	0.9679	0.97	0.086	0.49	0.0113	2.924e-06	0.00296174	21.7443
M33968	rs4668061	A	G	A	G	-0.0583	0.024	0.0379	0.05	0.079	0.76	0.0127	4.668e-06	0.0028698	21.0674
M33968	rs603424	A	G	A	G	-0.0308	0.0013	0.1825	0.17	0.044	0.98	0.0049	4.274e-10	0.00536713	39.4994
M33968	rs6544157	A	G	A	G	-0.0292	0.027	0.9013	0.92	0.066	0.68	0.0061	2.012e-06	0.00311975	22.908
M33968	rs7164415	C	G	C	G	0.0958	-0.042	0.9751	0.96	0.1	0.68	0.0212	5.946e-06	0.0115276	20.3968
M33968	rs728797	T	C	T	C	0.04	0.018	0.07	0.099	0.059	0.76	0.009	8.812e-06	0.00353317	19.746
M33968	rs9888349	T	C	T	C	-0.0191	0.024	0.7735	0.77	0.037	0.52	0.0043	8.383e-06	0.00268739	19.7247
M33969	rs10108041	T	G	T	G	-0.016	0.0067	0.4387	0.44	0.031	0.83	0.0035	3.992e-06	0.00284291	20.8923
M33969	rs10262175	A	C	A	C	-0.0266	0.065	0.0981	0.092	0.054	0.23	0.006	9.293e-06	0.0026742	19.6491
M33969	rs11236514	A	C	A	C	-0.0272	-0.015	0.103	0.1	0.051	0.77	0.0057	1.662e-06	0.00309697	22.7651
M33969	rs12583004	T	C	T	C	-0.0314	-0.019	0.0726	0.072	0.062	0.75	0.0071	9.901e-06	0.00266122	19.5535
M33969	rs16912559	T	C	T	C	-0.0218	0.0069	0.8129	0.81	0.039	0.86	0.0049	9.267e-06	0.00269306	19.788
M33969	rs174528	T	C	T	C	0.0303	0.0092	0.6318	0.62	0.033	0.78	0.0041	1.117e-13	0.00739588	54.6008
M33969	rs2265047	A	G	A	G	0.0335	-0.028	0.2807	0.28	0.035	0.42	0.0075	8.713e-06	0.0112088	19.9284
M33969	rs2427612	T	C	T	C	-0.0286	0.0058	0.364	0.37	0.037	0.88	0.0061	3.009e-06	0.00298998	21.9763
M33969	rs4529031	T	C	T	C	-0.0841	-0.058	0.9555	0.96	0.091	0.52	0.0186	6.412e-06	0.0114825	20.4208
M33969	rs4811800	A	G	A	G	-0.0212	0.011	0.484	0.51	0.032	0.74	0.0045	2.519e-06	0.00301877	22.1885
M33969	rs7159503	A	G	A	G	0.0156	-0.011	0.4343	0.41	0.032	0.73	0.0035	7.62e-06	0.00270292	19.8607
M33971	rs10098688	A	C	A	C	0.0242	-0.042	0.3373	0.34	0.033	0.2	0.0054	7.404e-06	0.0112445	20.0609
M33971	rs10258925	A	G	A	G	0.0153	-0.002	0.2709	0.27	0.035	0.95	0.0034	9.763e-06	0.00274791	20.2445
M33971	rs11118120	A	C	A	C	-0.0209	-0.1	0.8498	0.83	0.044	0.02	0.0047	9.829e-06	0.0026835	19.7687
M33971	rs1822906	A	G	A	G	0.0188	-0.042	0.205	0.19	0.04	0.29	0.0041	5.212e-06	0.00285285	21.0199
M33971	rs220992	A	G	A	G	0.0155	-0.0061	0.4501	0.45	0.032	0.85	0.0033	2.688e-06	0.00299299	22.0555
M33971	rs4288115	A	T	A	T	-0.0172	-0.0075	0.3119	0.36	0.035	0.83	0.0038	7.204e-06	0.00278005	20.482
M33972	rs10004910	A	G	A	G	0.017	-0.012	0.5629	0.56	0.031	0.69	0.0034	5.583e-07	0.00339213	24.9932
M33972	rs10098688	A	C	A	C	0.0263	-0.042	0.337	0.34	0.033	0.2	0.0059	8.248e-06	0.0111265	19.8479
M33972	rs11719883	C	G	C	G	-0.0266	0.067	0.8445	0.83	0.043	0.13	0.0053	4.762e-07	0.00341769	25.1822
M33972	rs1357327	T	C	T	C	-0.0149	-0.011	0.5066	0.5	0.031	0.72	0.0034	9.711e-06	0.00260789	19.1998
M33972	rs35350	A	G	A	G	0.0621	0.16	0.9681	0.97	0.1	0.13	0.0131	2.156e-06	0.00305016	22.4658
M33972	rs530942	A	G	A	G	-0.0373	-0.041	0.86	0.87	0.056	0.46	0.0081	4.687e-06	0.0118651	21.1814
M33972	rs703138	T	G	T	G	0.0152	0.044	0.3743	0.4	0.031	0.15	0.0034	8.619e-06	0.00271367	19.9807
M33973	rs10460268	T	G	T	G	0.0297	0.021	0.6633	0.66	0.033	0.51	0.006	6.456e-07	0.00333345	24.4958
M33973	rs1419352	C	G	C	G	0.0291	0.0063	0.3905	0.38	0.032	0.84	0.0063	3.722e-06	0.00290386	21.3298
M33973	rs17134523	T	C	T	C	-0.0363	-0.039	0.8405	0.83	0.041	0.34	0.0076	1.62e-06	0.00310434	22.807
M33973	rs17638060	T	G	T	G	-0.0314	0.0082	0.2995	0.3	0.037	0.83	0.0069	5.127e-06	0.00281883	20.7034
M33973	rs1939769	A	G	A	G	0.0622	0.067	0.0643	0.067	0.063	0.29	0.012	2.064e-07	0.00365394	26.8596
M33973	rs4439540	A	G	A	G	0.0524	-0.0006	0.7403	0.75	0.035	0.99	0.0109	1.454e-06	0.0129245	23.0843
M33973	rs6465737	T	G	T	G	-0.0378	-0.032	0.223	0.22	0.038	0.4	0.0067	1.908e-08	0.00432598	31.8211
M33973	rs651430	A	G	A	G	-0.0437	-0.046	0.5196	0.56	0.031	0.14	0.0061	7.788e-13	0.00695672	51.3079
M33973	rs6578042	T	C	T	C	0.047	-0.03	0.857	0.86	0.046	0.51	0.0104	5.934e-06	0.00365918	20.4161
M33973	rs7152358	A	G	A	G	0.0428	-0.067	0.889	0.89	0.051	0.19	0.0093	3.831e-06	0.00288271	21.174
M33973	rs7778571	A	G	A	G	0.0449	0.017	0.7541	0.76	0.036	0.63	0.0066	8.907e-12	0.00627773	46.2686
M33973	rs807019	T	C	T	C	0.0372	-0.083	0.1495	0.15	0.044	0.06	0.0084	9.526e-06	0.00266993	19.6069
M33973	rs9969388	A	G	A	G	0.2066	-0.028	0.9817	0.98	0.18	0.88	0.0389	1.121e-07	0.0157301	28.1753
M34035	rs1034879	A	C	A	C	0.0765	-0.14	0.0455	0.042	0.086	0.11	0.0172	8.886e-06	0.011065	19.7594
M34035	rs13132193	A	T	A	T	0.0317	0.035	0.2154	0.2	0.039	0.37	0.0068	3.543e-06	0.0121426	21.7075
M34035	rs1348656	T	C	T	C	-0.019	0.045	0.798	0.8	0.04	0.26	0.0043	9.688e-06	0.00265362	19.5187
M34035	rs2242415	A	C	A	C	0.0162	-0.0053	0.6232	0.61	0.034	0.87	0.0035	4.356e-06	0.00291105	21.4178
M34035	rs6125916	T	G	T	G	-0.0204	-0.059	0.1936	0.21	0.039	0.13	0.0043	1.804e-06	0.00305785	22.5012
M34214	rs10444413	T	C	T	C	0.0169	0.1	0.8278	0.84	0.042	0.013	0.0035	9.902e-07	0.00316166	23.3088
M34214	rs11017221	T	C	T	C	-0.0155	0.031	0.1482	0.14	0.045	0.49	0.0035	9.668e-06	0.00266087	19.6069
M34214	rs11045945	T	C	T	C	-0.0346	-0.0053	0.9566	0.96	0.078	0.95	0.0067	2.435e-07	0.00361479	26.6615
M34214	rs11806881	T	C	T	C	-0.0116	0.007	0.653	0.68	0.033	0.83	0.0026	8.116e-06	0.00270053	19.8999
M34214	rs12508245	A	C	A	C	0.0115	0.0051	0.595	0.57	0.031	0.87	0.0026	9.54e-06	0.00265429	19.5583
M34214	rs1260326	T	C	T	C	0.0115	0.016	0.4059	0.38	0.032	0.63	0.0026	7.149e-06	0.00265429	19.5583
M34214	rs12613874	A	G	A	G	0.0125	0.059	0.6712	0.68	0.034	0.082	0.0027	2.783e-06	0.00290725	21.4276
M34214	rs1399538	C	G	C	G	0.0169	-0.01	0.1629	0.16	0.045	0.82	0.0034	7.03e-07	0.00334975	24.7
M34214	rs17064388	A	G	A	G	-0.0195	-0.029	0.102	0.11	0.051	0.57	0.0042	4.414e-06	0.00292383	21.5503
M34214	rs17315876	A	G	A	G	0.0118	-0.0062	0.4379	0.44	0.031	0.84	0.0026	5.545e-06	0.00279419	20.592
M34214	rs174528	T	C	T	C	0.0236	0.0092	0.6289	0.62	0.033	0.78	0.0026	1.163e-19	0.0110838	82.3681
M34214	rs36643	T	C	T	C	0.0174	0.02	0.6116	0.62	0.034	0.56	0.0027	1.654e-10	0.00561795	41.5196
M34214	rs4559793	A	G	A	G	0.0343	0.022	0.9593	0.94	0.072	0.76	0.0077	7.859e-06	0.00269209	19.8376
M34214	rs4973862	T	C	T	C	-0.0119	-0.034	0.6928	0.69	0.033	0.31	0.0026	5.915e-06	0.00284161	20.9425
M34214	rs6973089	A	T	A	T	0.0408	0.041	0.9182	0.92	0.059	0.49	0.0091	7.636e-06	0.0112926	20.0791
M34214	rs7267516	T	C	T	C	-0.012	0.087	0.4894	0.49	0.031	0.0047	0.0026	2.597e-06	0.00288943	21.296
M34214	rs7303969	T	C	T	C	-0.0171	-0.03	0.8242	0.8	0.042	0.47	0.0036	2.635e-06	0.00305992	22.5564
M34214	rs7425888	A	G	A	G	0.0171	0.059	0.1388	0.14	0.047	0.21	0.0035	1.334e-06	0.00323669	23.8637
M34214	rs7903596	A	G	A	G	-0.1278	0.011	0.988	0.98	0.14	0.93	0.0285	7.087e-06	0.011296	20.0853
M34214	rs9997	T	C	T	C	0.012	-0.028	0.6544	0.66	0.033	0.39	0.0026	3.886e-06	0.00288943	21.296
M34409	rs10036208	T	C	T	C	0.0167	-0.015	0.3441	0.36	0.033	0.66	0.0034	8.522e-07	0.00355197	24.1183
M34409	rs1188542	T	C	T	C	-0.0154	0.01	0.603	0.58	0.032	0.75	0.0033	3.204e-06	0.00320744	21.7713
M34409	rs1790796	T	C	T	C	0.0192	0.076	0.8393	0.84	0.043	0.074	0.0043	8.522e-06	0.00293716	19.9314
M34409	rs212051	T	C	T	C	-0.0176	0.026	0.2796	0.28	0.034	0.45	0.0034	3.08e-07	0.00394358	26.7879
M34409	rs30714	T	C	T	C	0.0228	0.012	0.885	0.89	0.051	0.82	0.005	4.945e-06	0.00306293	20.7875
M34409	rs7015612	A	G	A	G	0.015	0.014	0.4132	0.41	0.032	0.66	0.0034	8.169e-06	0.00286759	19.4579
M34416	rs10429330	T	C	T	C	0.0329	0.0041	0.2704	0.26	0.035	0.91	0.0067	9.144e-07	0.0151545	24.0817
M34416	rs10468017	T	C	T	C	0.0168	0.032	0.2861	0.29	0.034	0.35	0.0036	3.441e-06	0.00313314	21.7715
M34416	rs10822274	T	C	T	C	-0.0907	-0.06	0.9775	0.98	0.11	0.59	0.0202	7.428e-06	0.0127025	20.1353
M34416	rs11106512	C	G	C	G	0.0302	0.033	0.3694	0.39	0.032	0.3	0.0068	9.063e-06	0.0124307	19.6989
M34416	rs11250064	A	C	A	C	-0.0168	-0.059	0.3131	0.32	0.035	0.093	0.0036	2.47e-06	0.00313314	21.7715
M34416	rs12219186	T	C	T	C	0.0407	0.0059	0.9516	0.8	0.039	0.88	0.0087	2.67e-06	0.00314855	21.8789
M34416	rs1260326	T	C	T	C	0.0167	0.016	0.4087	0.38	0.032	0.63	0.0034	1.151e-06	0.00346972	24.1185
M34416	rs12981207	A	C	A	C	0.0496	0.059	0.0814	0.08	0.066	0.37	0.011	6.159e-06	0.0128089	20.306
M34416	rs1522209	T	G	T	G	0.0159	0.038	0.3257	0.31	0.036	0.29	0.0036	8.276e-06	0.00280736	19.5013
M34416	rs2043422	A	G	A	G	0.0165	0.004	0.2928	0.29	0.036	0.91	0.0036	4.061e-06	0.00302258	21.0009
M34416	rs4727740	T	C	T	C	-0.0161	0.03	0.2699	0.27	0.035	0.38	0.0036	6.137e-06	0.00287822	19.995
M34416	rs6049612	T	C	T	C	0.0157	-0.03	0.5275	0.53	0.031	0.34	0.0034	5.069e-06	0.00306787	21.3165
M34416	rs6990912	A	C	A	C	-0.016	-0.0044	0.3602	0.35	0.034	0.9	0.0035	4.811e-06	0.00300694	20.8919
M34416	rs7170361	T	C	T	C	-0.025	0.055	0.7546	0.72	0.036	0.12	0.0046	4.482e-08	0.00424469	29.5283
M34419	rs10488571	A	T	A	T	-0.0154	-0.0008	0.8734	0.89	0.049	0.99	0.0034	8.322e-06	0.00278422	20.51
M34419	rs1073744	T	G	T	G	0.0127	0.028	0.2369	0.26	0.035	0.44	0.0026	1.628e-06	0.00323656	23.853
M34419	rs11729080	A	G	A	G	-0.0128	0.014	0.1591	0.14	0.048	0.77	0.0028	3.429e-06	0.00283597	20.8923
M34419	rs12448314	A	G	A	G	0.0346	-0.18	0.9776	0.97	0.094	0.053	0.0077	6.993e-06	0.00274037	20.1861
M34419	rs12745827	T	G	T	G	0.0128	0.02	0.8446	0.84	0.043	0.65	0.0028	4.756e-06	0.00283597	20.8923
M34419	rs174535	T	C	T	C	-0.0123	0.013	0.6654	0.64	0.032	0.7	0.0026	1.587e-06	0.0030365	22.3741
M34419	rs17794487	T	C	T	C	-0.0127	-0.0048	0.1987	0.2	0.041	0.91	0.0027	2.29e-06	0.00300196	22.1188
M34419	rs2966481	T	C	T	C	-0.02	-0.021	0.4801	0.48	0.031	0.5	0.0045	8.249e-06	0.0110925	19.7307
M34419	rs6720989	A	G	A	G	-0.0123	0.038	0.172	0.17	0.041	0.36	0.0027	4.66e-06	0.00281636	20.7474
M34419	rs6791775	C	G	C	G	0.0888	-0.15	0.9835	0.99	0.15	0.31	0.0201	9.537e-06	0.0109619	19.4958
M34419	rs6997983	A	G	A	G	-0.0161	0.022	0.0916	0.092	0.053	0.68	0.0036	6.149e-06	0.00271455	19.9953
M34419	rs8085774	C	G	C	G	-0.0123	0.0068	0.1999	0.2	0.04	0.86	0.0027	3.906e-06	0.00281636	20.7474
M34419	rs8133205	T	C	T	C	-0.0121	-0.059	0.1762	0.19	0.04	0.15	0.0027	7.9e-06	0.00272577	20.0782
M34419	rs980142	A	G	A	G	-0.0153	0.067	0.1607	0.22	0.039	0.082	0.0034	6.211e-06	0.00274828	20.2445
M34419	rs9901434	A	G	A	G	0.0125	0.1	0.1636	0.16	0.042	0.018	0.0027	3.35e-06	0.00290843	21.4276
M34534	rs10420353	A	G	A	G	0.0217	0.018	0.3233	0.32	0.033	0.59	0.0049	7.743e-06	0.00396639	19.6043
M34534	rs10979297	A	T	A	T	-0.0233	-0.0023	0.6724	0.68	0.033	0.95	0.0052	6.859e-06	0.00406006	20.0691
M34534	rs11950562	A	C	A	C	0.0225	-0.037	0.523	0.54	0.031	0.24	0.0048	2.593e-06	0.00444164	21.9637
M34534	rs12592193	T	C	T	C	0.0332	0.0013	0.8782	0.88	0.047	0.98	0.0072	4.478e-06	0.00429867	21.2537
M34534	rs12928583	A	G	A	G	0.0242	-0.037	0.544	0.53	0.032	0.25	0.0055	8.977e-06	0.00391557	19.3521
M34534	rs13174155	T	G	T	G	0.0213	-0.05	0.4538	0.47	0.031	0.1	0.0048	9.257e-06	0.00398233	19.6834
M34534	rs1385234	A	T	A	T	0.022	-0.035	0.3159	0.33	0.033	0.29	0.0049	6.997e-06	0.00407636	20.1501
M34534	rs16966673	T	C	T	C	0.115	0.14	0.0263	0.028	0.097	0.14	0.0257	7.892e-06	0.0125771	19.9975
M34534	rs4140469	A	G	A	G	-0.025	-0.0098	0.7605	0.75	0.035	0.78	0.0056	8.979e-06	0.00403036	19.9218
M34534	rs4900991	C	G	C	G	0.0212	0.043	0.5971	0.62	0.032	0.17	0.0048	9.883e-06	0.00394517	19.499
M34534	rs7162018	A	G	A	G	-0.0219	-0.02	0.4943	0.49	0.031	0.51	0.0048	4.535e-06	0.00420889	20.808
M34534	rs7679753	A	C	A	C	0.0251	0.018	0.6425	0.67	0.034	0.6	0.005	4.562e-07	0.00509078	25.1902
M34534	rs9447587	T	C	T	C	0.0309	0.025	0.1468	0.15	0.045	0.58	0.0067	4.576e-06	0.00430021	21.2614
M34534	rs9880529	T	C	T	C	0.0327	-0.11	0.8725	0.87	0.046	0.018	0.0071	3.844e-06	0.00428851	21.2032
M34674	rs12150661	A	G	A	G	0.0593	-0.023	0.0778	0.073	0.065	0.73	0.0134	9.212e-06	0.0123982	19.5588
M34674	rs16879493	A	C	A	C	0.052	0.08	0.9479	0.98	0.1	0.44	0.0106	9.814e-07	0.0151922	24.0347
M34674	rs17423134	A	G	A	G	0.0498	-0.0011	0.0656	0.062	0.067	0.99	0.0108	3.753e-06	0.00828534	21.2456
M34674	rs174528	T	C	T	C	0.0271	0.0092	0.6421	0.62	0.033	0.78	0.0055	6.76e-07	0.00944935	24.2589
M34674	rs2099919	T	C	T	C	0.0432	-0.013	0.9196	0.91	0.056	0.82	0.0098	9.722e-06	0.00757747	19.4166
M34674	rs2172784	T	C	T	C	0.0323	-0.013	0.8464	0.83	0.043	0.76	0.0072	7.496e-06	0.0078457	20.1094
M34674	rs4452305	A	G	A	G	-0.0807	0.11	0.9776	0.98	0.15	0.49	0.0181	8.479e-06	0.00775038	19.8632
M34674	rs6436677	T	C	T	C	0.1131	-0.1	0.0189	0.012	0.16	0.53	0.0241	2.657e-06	0.0139212	21.9955
M34674	rs6947774	T	C	T	C	0.025	-0.04	0.3078	0.3	0.034	0.24	0.0055	6.649e-06	0.00805296	20.6449
M34674	rs7008266	A	G	A	G	-0.0231	0.085	0.4515	0.45	0.032	0.0083	0.0052	9.329e-06	0.0076944	19.7186
M34674	rs8178281	A	G	A	G	-0.0849	0.039	0.9728	0.98	0.18	0.82	0.0185	4.299e-06	0.00820739	21.0441
M34674	rs9806159	T	G	T	G	-0.05	0.03	0.1395	0.15	0.043	0.48	0.0097	2.562e-07	0.016747	26.5362
M34732	rs1456197	T	C	T	C	-0.0169	0.013	0.5846	0.62	0.032	0.67	0.0038	6.426e-06	0.0113753	19.7561
M34732	rs4680092	T	G	T	G	-0.0169	-0.028	0.2203	0.2	0.038	0.46	0.0036	2.193e-06	0.00326146	22.0313
M34732	rs4861137	T	C	T	C	0.016	0.046	0.6136	0.61	0.035	0.18	0.0036	6.91e-06	0.00292432	19.7472
M34732	rs6907935	T	C	T	C	-0.0172	0.029	0.6945	0.68	0.035	0.41	0.0037	3.811e-06	0.00319834	21.6035
M34878	rs11102783	A	G	A	G	0.0379	-0.0078	0.1984	0.2	0.044	0.86	0.0081	3.163e-06	0.00877167	21.8755
M34878	rs11752994	T	C	T	C	0.0927	0.019	0.0666	0.027	0.12	0.87	0.0191	1.257e-06	0.0131849	23.5288
M34878	rs1384609	T	C	T	C	-0.046	0.047	0.474	0.56	0.069	0.5	0.01	4.225e-06	0.0289008	21.1005
M34878	rs16960359	A	G	A	G	-0.0433	0.068	0.1019	0.1	0.051	0.18	0.0098	9.298e-06	0.00782907	19.5062
M34878	rs16964257	T	C	T	C	-0.0669	0.0032	0.9549	0.96	0.079	0.97	0.0145	4.015e-06	0.00853092	21.2699
M34878	rs1859570	T	C	T	C	0.1451	-0.041	0.0272	0.016	0.19	0.83	0.0309	2.651e-06	0.0123529	22.0255
M34878	rs2800903	T	C	T	C	-0.026	-0.022	0.4619	0.47	0.032	0.5	0.0059	9.185e-06	0.00778838	19.404
M34878	rs32281	T	C	T	C	-0.1422	0.08	0.9844	0.99	0.21	0.71	0.0293	1.222e-06	0.013184	23.5272
M34878	rs7942717	A	G	A	G	-0.1094	0.059	0.9543	0.92	0.061	0.34	0.0235	3.176e-06	0.0121434	21.6474
M34878	rs9344588	T	C	T	C	0.0389	-0.0081	0.1831	0.17	0.042	0.85	0.0082	2.305e-06	0.00901445	22.4864
M34878	rs9924628	A	C	A	C	-0.0313	-0.048	0.3336	0.34	0.035	0.17	0.0068	3.557e-06	0.00849117	21.1699
M35160	rs10036208	T	C	T	C	0.0185	-0.015	0.3419	0.36	0.033	0.66	0.0036	1.867e-07	0.00362282	26.4009
M35160	rs1028374	A	G	A	G	0.0264	0.0061	0.1409	0.14	0.049	0.9	0.0053	5.877e-07	0.00340454	24.8048
M35160	rs17777742	A	C	A	C	0.0161	0.0025	0.5951	0.6	0.032	0.94	0.0036	9.968e-06	0.00274623	19.9953
M35160	rs1822906	A	G	A	G	0.02	-0.042	0.2045	0.19	0.04	0.29	0.0044	5.014e-06	0.00283664	20.6555
M35160	rs2458177	C	G	C	G	0.0158	0.078	0.3897	0.42	0.031	0.013	0.0035	8.471e-06	0.00279798	20.3732
M35160	rs2485904	A	C	A	C	0.0251	-0.022	0.1563	0.15	0.046	0.62	0.0052	1.398e-06	0.00319767	23.2928
M35160	rs360020	A	G	A	G	0.0196	0.042	0.6799	0.69	0.034	0.22	0.0042	2.475e-06	0.00298949	21.7718
M35160	rs4703415	T	C	T	C	-0.0226	0.0053	0.1469	0.18	0.041	0.9	0.005	6.549e-06	0.00280505	20.4248
M35160	rs7115681	T	C	T	C	-0.0184	-0.0054	0.4669	0.39	0.032	0.87	0.0041	8.184e-06	0.00276534	20.1348
M35160	rs7672265	T	G	T	G	0.0196	0.011	0.1877	0.19	0.039	0.78	0.0044	7.947e-06	0.00272462	19.8375
M35160	rs9600082	A	C	A	C	0.0206	-0.0074	0.194	0.19	0.041	0.86	0.0046	7.869e-06	0.00275363	20.0493
M35186	rs1010377	T	C	T	C	0.0119	-0.0018	0.3033	0.29	0.034	0.96	0.0026	6.761e-06	0.002842	20.9425
M35186	rs1077835	A	G	A	G	-0.0169	0.04	0.7955	0.79	0.039	0.31	0.0033	3.921e-07	0.00355559	26.2197
M35186	rs11045913	A	G	A	G	-0.0146	-0.017	0.4352	0.44	0.032	0.6	0.0026	1.714e-08	0.00427182	31.524
M35186	rs11048586	A	G	A	G	-0.0128	-0.036	0.7449	0.75	0.036	0.32	0.0027	1.854e-06	0.00304845	22.4685
M35186	rs1161760	C	G	C	G	-0.0123	-0.048	0.2769	0.28	0.035	0.17	0.0027	4.064e-06	0.0028156	20.7474
M35186	rs12968450	T	C	T	C	-0.0125	0.0005	0.6687	0.63	0.034	0.99	0.0027	3.848e-06	0.00290764	21.4276
M35186	rs1371549	T	G	T	G	0.0122	-0.026	0.2844	0.25	0.036	0.47	0.0027	4.56e-06	0.00277013	20.4115
M35186	rs17152841	T	C	T	C	-0.0119	-0.014	0.7203	0.7	0.035	0.69	0.0026	5.932e-06	0.002842	20.9425
M35186	rs174468	A	G	A	G	0.0166	0.026	0.4157	0.42	0.033	0.43	0.0027	8.722e-10	0.00511651	37.7894
M35186	rs1984049	A	C	A	C	0.0307	-0.0041	0.8108	0.81	0.042	0.92	0.0068	5.329e-06	0.0114484	20.3594
M35186	rs2033371	A	G	A	G	-0.0119	0.01	0.2609	0.26	0.035	0.78	0.0027	7.886e-06	0.00263592	19.42
M35186	rs2072583	A	G	A	G	0.0186	0.1	0.1954	0.26	0.041	0.013	0.0042	8.706e-06	0.00266123	19.6069
M35186	rs2453710	A	G	A	G	-0.0122	-0.017	0.5632	0.56	0.032	0.59	0.0026	3.298e-06	0.00298667	22.0118
M35186	rs2504453	A	T	A	T	0.02	0.06	0.8969	0.9	0.053	0.25	0.0043	3.35e-06	0.00293467	21.6274
M35186	rs35544	A	G	A	G	0.0158	0.046	0.8264	0.83	0.042	0.28	0.0034	4.259e-06	0.00292951	21.5893
M35186	rs381227	T	C	T	C	-0.0121	-0.015	0.287	0.31	0.035	0.68	0.0027	6.304e-06	0.00272503	20.0782
M35186	rs39741	A	G	A	G	-0.0199	-0.11	0.0945	0.087	0.056	0.047	0.0043	4.514e-06	0.00290548	21.4117
M35186	rs4149036	A	C	A	C	0.0152	0.071	0.2012	0.21	0.038	0.059	0.0033	5.002e-06	0.00287819	21.21
M35186	rs4257232	A	G	A	G	0.012	0.062	0.5675	0.58	0.032	0.054	0.0026	4.168e-06	0.00288983	21.296
M35186	rs4530945	T	C	T	C	-0.0117	0.04	0.732	0.74	0.036	0.26	0.0026	9.976e-06	0.00274753	20.2445
M35186	rs4696582	T	C	T	C	-0.0176	0.013	0.8118	0.82	0.041	0.75	0.0034	1.42e-07	0.00363245	26.7886
M35186	rs4775041	C	G	C	G	0.0162	0.033	0.2528	0.3	0.036	0.36	0.0033	6.385e-07	0.00326808	24.0926
M35186	rs509360	A	G	A	G	0.0165	0.027	0.3317	0.33	0.034	0.43	0.0027	1.436e-09	0.00505536	37.3355
M35186	rs6564097	T	C	T	C	0.0116	-0.062	0.3496	0.36	0.034	0.071	0.0026	9.667e-06	0.00270089	19.8999
M35186	rs6895807	T	C	T	C	-0.0121	-0.021	0.2472	0.24	0.037	0.57	0.0027	7.055e-06	0.00272503	20.0782
M35186	rs7307046	A	G	A	G	0.0122	0.0086	0.4072	0.43	0.032	0.79	0.0026	2.329e-06	0.00298667	22.0118
M35186	rs7581869	A	T	A	T	0.0149	0.068	0.221	0.29	0.035	0.055	0.0033	5.348e-06	0.00276601	20.381
M35186	rs7599943	T	C	T	C	-0.012	-0.033	0.3473	0.36	0.032	0.31	0.0026	5.165e-06	0.00288983	21.296
M35186	rs9624896	T	C	T	C	-0.0125	-0.018	0.2909	0.31	0.035	0.6	0.0027	2.402e-06	0.00290764	21.4276
M35189	rs10124727	T	C	T	C	0.0191	0.058	0.4997	0.48	0.031	0.065	0.0043	9.687e-06	0.00315494	19.7238
M35189	rs11758894	T	C	T	C	0.0766	0.005	0.0242	0.036	0.089	0.96	0.017	6.355e-06	0.00324624	20.2965
M35189	rs13003126	T	C	T	C	0.0346	-0.002	0.1214	0.15	0.044	0.96	0.0068	3.629e-07	0.00413588	25.8818
M35189	rs1509821	T	C	T	C	0.0574	0.019	0.1091	0.11	0.051	0.71	0.0076	5.285e-14	0.00906722	57.0239
M35189	rs1693551	T	C	T	C	-0.0197	-0.062	0.5342	0.55	0.031	0.046	0.0043	4.794e-06	0.00335559	20.9824
M35189	rs17865343	A	G	A	G	-0.0412	-0.079	0.089	0.095	0.057	0.16	0.0083	6.159e-07	0.00393694	24.632
M35189	rs1947110	A	G	A	G	0.0235	-0.066	0.284	0.27	0.036	0.069	0.0051	3.344e-06	0.00339431	21.2254
M35189	rs2048073	A	G	A	G	-0.03	-0.023	0.1579	0.2	0.039	0.56	0.0065	4.129e-06	0.0034054	21.2949
M35189	rs2723222	A	G	A	G	0.0893	0.013	0.5099	0.52	0.031	0.68	0.0043	7.27e-98	0.0647064	431.148
M35189	rs3742758	A	G	A	G	0.0739	-0.0041	0.0191	0.037	0.087	0.96	0.0159	3.449e-06	0.00345323	21.5951
M35189	rs4687148	T	G	T	G	0.0489	0.089	0.9265	0.91	0.057	0.12	0.0104	2.653e-06	0.00353384	22.101
M35189	rs6587625	T	C	T	C	0.0279	0.053	0.1841	0.19	0.04	0.19	0.0059	2.122e-06	0.00357423	22.3545
M35189	rs6680866	A	G	A	G	-0.0324	0.01	0.7913	0.79	0.037	0.78	0.0059	4.564e-08	0.00481419	30.1472
M35189	rs6733319	A	G	A	G	0.0251	-0.0028	0.7679	0.77	0.039	0.94	0.0053	1.884e-06	0.00358484	22.4211
M35189	rs6740556	A	G	A	G	0.0236	-0.018	0.2467	0.25	0.036	0.62	0.0051	3.834e-06	0.00342316	21.4064
M35189	rs7741438	A	G	A	G	0.0255	-0.0063	0.4744	0.48	0.032	0.85	0.005	3.376e-07	0.00415495	26.0017
M35189	rs7773943	T	G	T	G	-0.0226	-0.011	0.7111	0.7	0.033	0.74	0.005	6.973e-06	0.00326655	20.4238
M35253	rs10488571	A	T	A	T	-0.019	-0.0008	0.8732	0.89	0.049	0.99	0.0042	6.219e-06	0.00281054	20.4592
M35253	rs11078257	A	G	A	G	0.0124	-0.0007	0.3384	0.33	0.033	0.98	0.0027	3.087e-06	0.00289641	21.0861
M35253	rs11949991	C	G	C	G	0.0159	-0.0086	0.8327	0.82	0.04	0.83	0.0035	5.611e-06	0.00283419	20.6319
M35253	rs12155847	T	C	T	C	0.0124	0.018	0.6503	0.66	0.033	0.58	0.0027	3.644e-06	0.00289641	21.0861
M35253	rs12588013	T	G	T	G	0.0117	0.0001	0.3744	0.38	0.032	1	0.0026	8.572e-06	0.00278112	20.2444
M35253	rs12751821	A	T	A	T	-0.0155	0.062	0.1782	0.19	0.039	0.11	0.0034	7.265e-06	0.00285409	20.7771
M35253	rs1497125	T	C	T	C	-0.0117	-0.023	0.337	0.33	0.033	0.48	0.0026	8.865e-06	0.00278112	20.2444
M35253	rs1745299	T	G	T	G	0.1406	-0.09	0.0125	0.024	0.1	0.37	0.0311	6.085e-06	0.0114731	20.4153
M35253	rs1954482	A	G	A	G	-0.0122	-0.0047	0.3157	0.34	0.033	0.89	0.0027	4.429e-06	0.00280399	20.4114
M35253	rs2122507	T	C	T	C	-0.0118	0.045	0.6747	0.69	0.034	0.18	0.0026	9.062e-06	0.00282872	20.592
M35253	rs2479415	T	C	T	C	0.0121	0.011	0.5265	0.53	0.033	0.75	0.0027	8.977e-06	0.00275834	20.0781
M35253	rs329498	T	G	T	G	-0.0121	0.016	0.3106	0.31	0.033	0.62	0.0027	5.67e-06	0.00275834	20.0781
M35253	rs3827187	A	G	A	G	-0.0123	-0.0093	0.6873	0.67	0.033	0.78	0.0027	4.179e-06	0.00285001	20.7474
M35253	rs4507280	A	T	A	T	0.0161	-0.029	0.1488	0.16	0.042	0.5	0.0035	3.486e-06	0.00290573	21.1542
M35253	rs4720341	T	C	T	C	-0.0124	0.047	0.3495	0.36	0.033	0.15	0.0027	2.826e-06	0.00289641	21.0861
M35253	rs4740	A	G	A	G	-0.0124	0.034	0.2878	0.29	0.034	0.33	0.0027	2.922e-06	0.00289641	21.0861
M35253	rs495893	A	C	A	C	0.0127	0.04	0.2966	0.33	0.034	0.24	0.0026	1.741e-06	0.00327521	23.8529
M35253	rs6817243	A	G	A	G	0.0125	-0.0028	0.2809	0.27	0.035	0.94	0.0027	2.47e-06	0.00294317	21.4276
M35253	rs736396	T	C	T	C	-0.0122	0.041	0.3554	0.33	0.034	0.22	0.0027	4.679e-06	0.00280399	20.4114
M35253	rs748196	T	G	T	G	0.0117	-0.023	0.4604	0.47	0.031	0.47	0.0026	7.344e-06	0.00278112	20.2444
[truncated: 455 more rows]

## Sheet: Table S3
Primary and sensitivity analyses for causality from lipid metabolites on PCOS.
		Inverse variance weighted			Weighted median			MR.Egger			Heterogeneity			Egger intercept
Outcome	Exposure	OR	SE	P value	OR	SE	P value	OR	SE	P value	Cochran‘s Q	df	P value	Egger intercept	SE	P value
PCOS	M00063	0.00262681	0.617808	0.996608	-0.0616701	0.836566	0.941235	-0.180765	1.53134	0.906558	54.5144	46	0.182276	0.00208166	0.0158709	0.896232
PCOS	M00542	0.0758443	0.179912	0.673344	0.210364	0.244264	0.389119	0.238527	0.258146	0.38623	4.36263	8	0.823014	-0.0218468	0.0248605	0.408673
PCOS	M01105	-0.685165	0.724007	0.343969	-0.748651	0.965771	0.43823	-3.54477	2.4481	0.169649	13.1969	15	0.587094	0.042922	0.0351017	0.241595
PCOS	M01110	0.0237262	0.49754	0.961966	0.723003	0.675497	0.284472	-0.7516	0.912233	0.418832	20.0335	23	0.63989	0.0145881	0.0143864	0.321596
PCOS	M01114	-0.0617443	0.21483	0.773798	-0.115175	0.298274	0.699394	0.407345	0.501866	0.429679	12.0905	16	0.737729	-0.0254712	0.024628	0.317413
PCOS	M01121	0.46161	0.886021	0.602372	0.403227	1.13905	0.723337	-1.53343	2.97107	0.624232	9.70822	7	0.20572	0.0417254	0.0590876	0.506568
PCOS	M01336	0.796552	0.656801	0.225216	0.254949	0.969859	0.792649	0.955737	1.75662	0.590694	26.1984	29	0.614869	-0.00173447	0.0177518	0.922861
PCOS	M01356	0.435534	0.544181	0.423509	0.177063	0.743087	0.811664	1.37511	0.999238	0.190387	19.7617	15	0.181267	-0.0256167	0.0229273	0.282673
PCOS	M01358	0.268288	0.591727	0.650262	0.592876	0.879904	0.500441	2.45926	1.76126	0.170519	42.5299	40	0.362665	-0.0226344	0.0171574	0.194787
PCOS	M01359	0.668619	0.744445	0.369109	0.829151	0.999608	0.406835	-0.599114	2.64856	0.823592	23.6809	19	0.208679	0.018277	0.0365805	0.623382
PCOS	M01361	0.421965	0.565679	0.455701	-0.0302803	0.810337	0.970192	-1.26879	1.42696	0.385649	17.5177	19	0.554838	0.0290249	0.0224894	0.213173
PCOS	M01365	-0.0190561	0.489013	0.968915	-0.389825	0.764669	0.610195	-0.990159	0.950355	0.309313	21.8488	22	0.468946	0.0208753	0.0175172	0.246673
PCOS	M01605	0.0368773	0.274791	0.893243	-0.0250908	0.364781	0.945162	0.341854	0.619517	0.596154	5.14485	9	0.821503	-0.017073	0.0310831	0.597814
PCOS	M01644	0.750251	0.568916	0.187257	0.80286	0.814151	0.324068	1.41471	1.86536	0.453586	23.032	34	0.922875	-0.00711031	0.0190099	0.710773
PCOS	M01645	-0.103553	0.515814	0.840889	0.0322469	0.745102	0.96548	-0.145948	1.20995	0.904609	32.977	40	0.776595	0.000513828	0.0132652	0.969299
PCOS	M01712	-0.612928	0.503301	0.223294	-0.183642	0.681083	0.787443	-0.699818	1.22689	0.579871	6.79163	12	0.871071	0.00201549	0.0259539	0.939496
PCOS	M01769	0.574498	0.53569	0.28352	0.51766	0.930261	0.577891	0.572462	1.15868	0.624034	42.8607	40	0.349488	2.4e-05	0.0120526	0.998423
PCOS	M12035	-0.20592	0.605711	0.733883	-0.305712	0.899297	0.733898	0.817843	1.87836	0.666105	37.5633	34	0.309187	-0.0109374	0.0189734	0.568217
PCOS	M12067	0.945007	0.805316	0.240611	1.50121	1.13534	0.186081	1.13228	1.67373	0.504698	31.2103	27	0.262591	-0.00246779	0.0192245	0.898847
PCOS	M12261	0.117776	0.181792	0.517072	0.117588	0.244204	0.63015	0.542053	0.613879	0.396126	10.2902	12	0.590514	-0.0288969	0.0399351	0.484418
PCOS	M15122	-0.22948	0.657004	0.726878	-0.743802	0.8371	0.374247	0.890849	1.29202	0.500386	25.9877	17	0.0746846	-0.0250585	0.024887	0.328972
PCOS	M15365	-0.730087	0.773494	0.34523	-0.310466	1.08177	0.774113	0.562131	1.86699	0.768961	6.61477	12	0.881987	-0.0223134	0.0293413	0.462959
PCOS	M15500	0.523985	0.463894	0.258672	1.30221	0.742871	0.079611	1.82432	1.5623	0.244163	215.751	225	0.659317	-0.00644087	0.00738942	0.384341
PCOS	M15506	-0.943632	1.00975	0.350035	-0.0166618	1.47057	0.99096	-1.9316	2.94536	0.518454	22.8208	24	0.530397	0.00929943	0.0260437	0.724295
PCOS	M15990	0.379349	0.274921	0.167633	0.386119	0.360693	0.284397	0.621174	0.381485	0.121849	17.1587	18	0.512223	-0.0102307	0.0111891	0.373322
PCOS	M17805	0.608408	0.818767	0.457434	1.22695	0.852555	0.150108	0.214789	2.76963	0.940355	15.7415	8	0.0462333	0.00887936	0.0592865	0.88517
PCOS	M17945	-0.00254537	0.542118	0.996254	-0.310606	0.834479	0.709732	0.202894	1.14862	0.860837	22.8121	35	0.94399	-0.00252276	0.012435	0.840441
PCOS	M18467	-0.145243	0.422606	0.731084	-0.0868528	0.551081	0.874769	-0.0167412	0.942777	0.986182	7.56311	11	0.751822	-0.00435357	0.028552	0.881842
PCOS	M18474	-0.0535067	0.117779	0.649614	-0.0412245	0.14125	0.770397	-0.0311573	0.183412	0.868191	16.3403	12	0.176142	-0.00383724	0.0233805	0.872613
PCOS	M18476	0.0578081	0.250252	0.817315	0.0333676	0.311784	0.914772	0.0110983	0.393329	0.978277	9.17738	8	0.327554	0.00405469	0.0250689	0.876079
PCOS	M18477	0.0567293	0.176678	0.748143	-0.109432	0.231376	0.636239	-0.36511	0.705207	0.626727	3.16002	6	0.788511	0.0387116	0.0626519	0.563705
PCOS	M18494	-0.0770714	0.225007	0.731953	0.0615269	0.297896	0.836371	-0.335536	0.38248	0.400927	9.38934	11	0.586002	0.0181958	0.0217742	0.422863
PCOS	M18497	0.0736953	0.133048	0.579646	-0.0984447	0.174116	0.571804	0.125686	0.217086	0.571201	9.31018	16	0.900092	-0.00478429	0.0157849	0.765983
PCOS	M19323	-0.0341782	0.579334	0.952956	-0.588507	0.785107	0.453503	0.598399	1.3026	0.665237	6.13218	6	0.408548	-0.0210301	0.0381535	0.605222
PCOS	M19324	0.608585	0.413888	0.141451	0.722786	0.551727	0.190181	0.806258	0.699194	0.300987	4.06649	6	0.667679	-0.0115216	0.032846	0.740052
PCOS	M19934	-0.361041	0.479022	0.451026	0.2958	0.674175	0.660837	-0.459426	0.921944	0.621128	43.0964	39	0.30033	0.00145966	0.0116308	0.90079
PCOS	M21127	-1.09052	0.606249	0.0720513	-1.60742	0.863065	0.0625383	-2.83023	1.89234	0.162879	5.78482	12	0.926538	0.0289219	0.0298011	0.352655
PCOS	M21184	-0.482025	0.295647	0.103016	-0.495887	0.405969	0.221901	-1.10765	1.11635	0.337936	6.17495	15	0.976657	0.0217554	0.0374338	0.570364
PCOS	M21188	0.0484094	0.494699	0.922047	-1.16563	0.712109	0.101657	-2.55481	1.26193	0.0546784	26.0144	24	0.352433	0.0445941	0.0200263	0.0360377
PCOS	M22842	-0.187254	0.186149	0.314446	-0.327921	0.241434	0.174393	-0.827982	0.408243	0.0821353	8.71617	8	0.366803	0.0484417	0.0277641	0.124541
PCOS	M27447	-0.248199	0.269807	0.357617	-0.275835	0.357899	0.440882	-0.124967	0.774797	0.874345	15.1159	14	0.37028	-0.00535458	0.031396	0.867203
PCOS	M27513	0.296782	0.43232	0.492406	0.504517	0.614605	0.411714	0.667189	0.832831	0.432483	19.3321	21	0.563844	-0.00890404	0.0171114	0.608528
PCOS	M31591	-0.156917	0.176676	0.374454	-0.0376462	0.253702	0.882037	-0.328804	0.546572	0.553606	20.4466	23	0.614845	0.00864266	0.0260068	0.742791
PCOS	M31787	0.170901	0.176904	0.334011	0.347373	0.248927	0.162871	0.571235	0.447998	0.224597	6.71608	14	0.945103	-0.0257565	0.0264808	0.348479
PCOS	M32198	-0.094189	0.552998	0.864755	-0.0415081	0.772625	0.957156	-0.275312	1.48121	0.854517	20.9843	20	0.398057	0.00331115	0.0250151	0.896086
PCOS	M32328	1.04767	0.420334	0.0126859	1.71576	0.606317	0.00465755	2.84813	1.45338	0.0657065	15.8527	19	0.66708	-0.0384685	0.0297257	0.211984
PCOS	M32346	-0.0122631	0.207539	0.952882	-0.0531514	0.282296	0.850655	0.274209	0.447746	0.551687	15.9376	13	0.252513	-0.0178086	0.0245358	0.481863
PCOS	M32379	0.560275	0.43542	0.198183	0.339788	0.562142	0.545543	-0.323644	0.685328	0.646887	14.7122	11	0.196055	0.036545	0.0227877	0.139859
PCOS	M32388	-0.593128	0.45946	0.19673	-0.721036	0.578191	0.212377	0.685085	1.60471	0.687195	3.53846	6	0.738846	-0.0415671	0.05	0.443656
PCOS	M32418	-0.0389965	0.392179	0.920793	-0.0234409	0.527262	0.96454	0.39336	0.916019	0.674646	9.6965	14	0.784019	-0.0126521	0.0242245	0.610258
PCOS	M32425	0.611489	0.294989	0.0381792	0.490783	0.405038	0.225628	1.33485	0.938921	0.170525	21.886	21	0.406104	-0.0218248	0.0268698	0.426215
PCOS	M32452	0.675938	0.466993	0.147777	0.553831	0.716888	0.439789	0.11446	1.03038	0.912202	32.3039	35	0.598938	0.00836007	0.0136756	0.545059
PCOS	M32489	0.474903	0.725823	0.512921	0.46918	0.916981	0.608891	2.46761	2.44224	0.319245	55.8182	36	0.0186308	-0.0198794	0.0232547	0.398446
PCOS	M32492	0.542901	0.481154	0.25918	0.933236	0.743188	0.209218	1.47471	1.03931	0.163128	41.6707	44	0.57196	-0.0116539	0.0115215	0.317441
PCOS	M32497	-0.048645	0.262709	0.853098	-0.170641	0.363097	0.638384	-0.256654	0.376316	0.50126	29.8718	27	0.319945	0.00838077	0.0107789	0.443872
PCOS	M32504	0.503195	0.432117	0.244226	0.541773	0.552206	0.32654	0.578103	1.00934	0.580836	3.23308	10	0.975394	-0.00262517	0.031967	0.936348
PCOS	M32635	-0.311149	0.482964	0.519414	-0.500502	0.67949	0.461375	0.881166	1.43151	0.549688	11.5959	13	0.561024	-0.0278344	0.031459	0.393656
PCOS	M32644	0.250129	0.599259	0.676387	-0.144455	0.811549	0.858724	2.35913	1.6242	0.154573	51.092	39	0.0929901	-0.0241166	0.0172946	0.171279
PCOS	M32654	1.26175	0.536063	0.0185857	0.369443	0.724592	0.610147	0.391276	1.2712	0.760595	33.8014	28	0.207488	0.0174891	0.0231193	0.455917
PCOS	M32762	0.122792	0.208406	0.555732	0.185882	0.293324	0.52627	-1.05797	0.786778	0.203591	13.622	13	0.40099	0.0642231	0.0413362	0.146226
PCOS	M32980	-0.545941	0.521233	0.294913	-0.408994	0.698767	0.55834	0.947595	1.34616	0.499286	9.98901	10	0.441458	-0.040408	0.0335798	0.25954
PCOS	M33228	0.105072	0.397986	0.791774	0.0932211	0.537566	0.862327	-0.419405	0.754635	0.58521	15.7033	19	0.676973	0.012126	0.0148237	0.424045
PCOS	M33230	-0.335772	0.595412	0.572801	-0.0114847	0.807311	0.98865	-0.401982	1.97169	0.841607	14.5841	14	0.407162	0.00119112	0.0336843	0.972329
PCOS	M33443	0.326428	0.857488	0.703441	0.70601	0.991555	0.476451	-2.25662	2.74117	0.434227	15.7996	9	0.0711854	0.0581467	0.0586038	0.350157
PCOS	M33447	-0.183938	0.53292	0.72998	0.369674	0.688954	0.591563	-0.539206	1.20234	0.664421	12.0233	10	0.283498	0.00987879	0.02961	0.746301
PCOS	M33587	0.173145	0.444984	0.6972	0.0741728	0.608983	0.903059	-0.0527205	1.16424	0.964627	7.68465	13	0.86352	0.00604644	0.0288006	0.837236
PCOS	M33821	0.0457605	0.396655	0.908155	-0.0268965	0.574759	0.962676	1.5301	1.10718	0.183889	16.593	19	0.61742	-0.0356689	0.0248397	0.168164
PCOS	M33822	-1.01228	0.622033	0.103658	-0.98667	0.81072	0.223594	-0.362176	1.79681	0.846916	2.82752	7	0.900487	-0.0159583	0.0413797	0.713054
PCOS	M33871	-0.524456	0.430825	0.223478	-0.251504	0.629875	0.689678	0.480795	0.925906	0.6161	7.88487	10	0.640081	-0.0292798	0.0238715	0.251108
PCOS	M33883	0.20825	0.164561	0.205695	0.23431	0.229792	0.307889	-0.413116	0.624161	0.52056	10.1967	13	0.677772	0.0391931	0.0379764	0.322407
PCOS	M33884	0.486953	0.395657	0.218418	0.391136	0.505463	0.439039	0.971745	0.863467	0.284376	13.6497	12	0.323636	-0.0181818	0.0285835	0.537726
PCOS	M33936	-0.190995	0.454086	0.674036	0.232742	0.603945	0.699964	1.34246	1.60735	0.415904	20.6716	17	0.241323	-0.0323772	0.0325542	0.334753
PCOS	M33941	-0.216052	0.376074	0.565635	-0.316449	0.534448	0.553781	-0.574984	0.773932	0.469803	13.33	15	0.576822	0.010789	0.0203322	0.603986
PCOS	M33955	-0.190798	0.659926	0.77249	-0.799101	0.973142	0.411558	-2.30424	1.92079	0.23909	33.4626	33	0.444821	0.0225871	0.0192929	0.250345
PCOS	M33957	0.509599	0.519102	0.326251	0.843225	0.71662	0.239328	-2.00658	1.78828	0.294378	8.13824	9	0.520278	0.0668012	0.0454323	0.17967
PCOS	M33960	0.867196	0.586864	0.139494	0.768627	0.781105	0.325104	0.867001	1.39919	0.544791	7.40568	16	0.964627	3.39e-06	0.0221283	0.99988
PCOS	M33961	0.787207	0.550375	0.152628	0.870574	0.745066	0.242624	0.853744	1.45701	0.569732	12.0268	12	0.443528	-0.0015164	0.0305128	0.961255
PCOS	M33968	-0.26487	0.333043	0.426436	-0.439121	0.446471	0.325343	-0.369804	0.79338	0.647418	5.13143	17	0.997375	0.00351113	0.0240947	0.885961
PCOS	M33969	-0.176865	0.436446	0.685302	-0.2211	0.573553	0.699873	0.664526	1.17784	0.586407	2.92797	10	0.983069	-0.0244193	0.0317505	0.461539
PCOS	M33971	-0.217555	0.977797	0.823929	-0.570705	1.0387	0.582702	-1.72054	6.14995	0.793529	7.89498	5	0.162119	0.0287176	0.115665	0.816141
PCOS	M33972	0.0600454	0.774396	0.938195	0.0880292	0.891744	0.921364	0.460516	2.19929	0.842406	9.42455	6	0.151072	-0.0099283	0.0503386	0.851414
PCOS	M33973	0.164034	0.261088	0.529825	0.240579	0.343713	0.483964	0.0390768	0.831002	0.963337	11.002	12	0.528746	0.00556802	0.0351538	0.87702
PCOS	M34035	-0.246052	0.890046	0.782203	-0.366594	0.982124	0.70895	-1.59612	1.98175	0.479503	6.90215	4	0.14115	0.0417209	0.05394	0.495602
PCOS	M34214	0.536647	0.502235	0.285287	0.408762	0.689009	0.553007	0.603855	1.02382	0.562653	21.3604	19	0.317232	-0.00143217	0.0188447	0.940258
PCOS	M34409	0.23511	0.852921	0.782815	-0.449372	1.08613	0.679067	4.28168	6.68949	0.556955	4.18368	5	0.523285	-0.0700589	0.114871	0.57488
PCOS	M34416	0.393449	0.394305	0.318363	0.265428	0.537302	0.621306	0.480766	0.917223	0.609717	10.3271	13	0.66699	-0.00239842	0.0227475	0.917771
PCOS	M34419	-0.279093	0.772476	0.717878	-0.569125	0.976284	0.559927	-2.88803	1.82755	0.138058	17.935	14	0.209756	0.0455574	0.0292122	0.142875
PCOS	M34534	-0.102167	0.413693	0.804937	0.494702	0.522966	0.344172	1.13559	1.14002	0.338861	17.4	13	0.181658	-0.0352888	0.0303475	0.267504
PCOS	M34674	-0.669414	0.380298	0.0783681	-0.424582	0.495743	0.391746	0.373386	0.973857	0.709441	7.79191	11	0.731814	-0.0428392	0.0368304	0.271773
PCOS	M34732	0.330874	1.04204	0.750845	0.0115323	1.33944	0.99313	-57.1663	38.8651	0.279141	3.02035	3	0.388499	0.963861	0.651287	0.277023
PCOS	M34878	-0.224741	0.319487	0.481779	-0.306739	0.449925	0.495394	-0.890093	0.648379	0.203049	5.32292	10	0.86859	0.0377486	0.0320099	0.268521
PCOS	M35160	0.362435	0.564602	0.520919	0.141924	0.754954	0.850884	-5.20499	3.81148	0.205215	9.16154	10	0.516844	0.110525	0.0748312	0.173791
PCOS	M35186	1.37751	0.459757	0.00273394	1.4025	0.687857	0.0414559	2.03033	1.94137	0.304916	28.1984	28	0.453973	-0.00982568	0.0283611	0.73169
PCOS	M35189	0.33545	0.237121	0.157163	0.144567	0.322265	0.653723	-0.00445029	0.461559	0.992434	16.1091	16	0.44537	0.0160282	0.0186181	0.402849
PCOS	M35253	-0.38479	0.440859	0.382762	-0.606533	0.70164	0.387341	-0.0490558	0.738711	0.947653	18.936	23	0.704933	-0.00722015	0.0127471	0.576846
PCOS	M35254	-0.473591	0.638024	0.457919	-0.717206	0.90354	0.427328	-1.04333	2.21936	0.644626	18.7288	17	0.344316	0.00883876	0.0328915	0.791575
PCOS	M35255	0.424574	0.562576	0.450432	0.223779	0.652818	0.731757	-4.2441	2.29721	0.0917216	18.6756	12	0.0966634	0.107664	0.0517174	0.06151
PCOS	M35257	0.975725	0.486299	0.0448103	0.622704	0.704497	0.376751	3.96504	1.77425	0.0370034	18.6144	21	0.609861	-0.0550535	0.0314247	0.0951078
PCOS	M35305	-0.151085	0.397362	0.703782	0.177365	0.511673	0.728864	-0.0633813	0.804041	0.938894	4.63438	10	0.914227	-0.00275698	0.0219728	0.902908
PCOS	M35472	-0.592714	0.275934	0.0317116	-0.565232	0.376601	0.133387	-0.755961	0.54522	0.183502	12.9445	18	0.794857	0.0066623	0.019191	0.732734
PCOS	M35626	0.300737	0.380634	0.429472	0.0854194	0.480202	0.858816	-0.346273	0.567315	0.568291	6.3747	6	0.38255	0.0330148	0.0219759	0.193327
PCOS	M35628	0.227598	0.757644	0.76387	0.461014	0.931934	0.620822	3.68703	7.30199	0.627218	13.1619	9	0.155416	-0.0621538	0.130416	0.646407
PCOS	M35631	-0.118852	0.404673	0.768988	-0.114501	0.58018	0.84355	-0.00902902	0.802536	0.991109	16.9127	27	0.933253	-0.00221159	0.0139562	0.875314
PCOS	M35669	0.0319351	0.270574	0.906046	0.0473096	0.346402	0.891367	-0.597959	0.551183	0.292299	25.0477	19	0.158979	0.0294117	0.0225484	0.208537
PCOS	M35675	0.0470693	0.54256	0.930867	0.797483	0.732517	0.276291	0.654133	1.05895	0.539873	65.0028	46	0.033839	-0.0080472	0.0120287	0.506915
PCOS	M35678	0.653473	0.285703	0.0221816	0.929854	0.390711	0.0173172	1.57998	0.555726	0.00898129	31.3686	25	0.177102	-0.0344599	0.0180315	0.068008
PCOS	M35718	1.15245	0.503016	0.0219586	1.00066	0.710824	0.159205	2.42331	1.59392	0.14334	21.4945	22	0.490384	-0.0230724	0.027459	0.410233
PCOS	M35754	0.552159	0.425686	0.194595	0.774966	0.622255	0.212979	0.487995	0.861603	0.574223	38.5086	42	0.625024	0.000933365	0.0108967	0.932157
PCOS	M36776	-1.81427	0.736768	0.0137982	-1.51292	0.978933	0.12223	-3.60112	2.41193	0.157617	11.6864	15	0.702594	0.0274336	0.0352606	0.449505
PCOS	M36802	-0.1412	0.736887	0.848043	-0.682614	0.904444	0.450409	-0.755743	2.19714	0.739738	11.5037	9	0.242754	0.0130183	0.0435339	0.772532
PCOS	M36850	0.466309	0.280263	0.0961462	0.263957	0.38682	0.495	0.526951	0.628244	0.42595	9.53349	9	0.389553	-0.00316617	0.0289035	0.91547
PCOS	M37112	-0.105192	0.131231	0.422794	-0.121798	0.142719	0.393433	-0.870846	0.242686	0.00425575	20.2816	12	0.0619422	0.0895779	0.0258204	0.00524677
PCOS	M37190	0.0172636	0.218512	0.937028	0.142514	0.311803	0.647625	-0.228613	0.560695	0.68856	20.6107	18	0.299508	0.0116978	0.0244678	0.638676
PCOS	M37202	0.192209	0.225888	0.394822	-0.0878645	0.254561	0.729973	0.152431	0.737032	0.838144	38.8014	22	0.0148695	0.00195246	0.0343505	0.955211
PCOS	M37203	0.171576	0.437885	0.695185	-0.377205	0.523937	0.47156	0.758788	1.88878	0.692609	28.9206	19	0.0672442	-0.013694	0.0427865	0.752613
PCOS	M37253	-0.773218	0.493185	0.116927	-0.434561	0.668612	0.515728	-0.594449	1.10113	0.600056	5.61136	12	0.934393	-0.00458639	0.0252579	0.859213
PCOS	M37506	0.0356048	0.612845	0.953671	-0.0141542	0.779165	0.985507	0.233408	2.39262	0.92272	55.0724	46	0.16891	-0.00191777	0.022406	0.932171
PCOS	M38150	-1.24589	1.18481	0.293006	-2.18418	1.4744	0.1385	12.3349	9.31275	0.411696	2.18592	2	0.335223	-0.246263	0.167615	0.380451
PCOS	M38178	-0.0337691	0.731281	0.963168	0.522077	0.755141	0.489337	0.895803	2.39135	0.716631	19.3677	10	0.0358339	-0.0212	0.0516814	0.691248
PCOS	M38768	0.266168	0.753426	0.723881	-0.842584	0.973035	0.386526	-2.38109	1.68031	0.184162	14.5359	12	0.2678	0.0516004	0.029797	0.111231
Abbreviation: OR, odds ratio; P value, P-value from GWAS; SE, standard error of coefficient estimate; Statement:Red bold font: IVW P<0.05;Yellow highlighted background: The identified lipid metabolites that are causally related to PCOS

## Sheet: Table S4
Steiger direction test from blood metabolites to PCOS
Exposure	Direction	Steiger P
M00063	TRUE	2.04e-185
M00542	TRUE	2.59e-50
M01105	TRUE	2.06e-47
M01110	TRUE	3.77e-122
M01114	TRUE	5.45e-75
M01121	TRUE	9.89e-31
M01336	TRUE	5.39e-100
M01356	TRUE	1.73e-73
M01358	TRUE	7.83e-143
M01359	TRUE	2.76e-58
M01361	TRUE	9.6e-70
M01365	TRUE	3.69e-91
M01605	TRUE	9.55e-63
M01644	TRUE	2.69e-129
M01645	TRUE	6.97e-164
M01712	TRUE	1.17e-62
M01769	TRUE	1.7e-149
M12035	TRUE	7.04e-119
M12067	TRUE	3.19e-113
M12261	TRUE	1.74e-61
M15122	TRUE	2.6e-66
M15365	TRUE	9.01e-48
M15500	TRUE	0
M15506	TRUE	3.98e-76
M15990	TRUE	1.54e-82
M17805	TRUE	5.14e-30
M17945	TRUE	2.9e-119
M18467	TRUE	3.44e-66
M18474	TRUE	1.42e-161
M18476	TRUE	2.56e-54
M18477	TRUE	6.05e-34
M18494	TRUE	5.79e-71
M18497	TRUE	1.53e-132
M19323	TRUE	1.16e-37
M19324	TRUE	4.63e-43
M19934	TRUE	1.17e-183
M21127	TRUE	1.2e-49
M21184	TRUE	9.41e-66
M21188	TRUE	9.58e-98
M22842	TRUE	2.58e-44
M27447	TRUE	5.4e-62
M27513	TRUE	9.94e-82
M31591	TRUE	2.13e-123
M31787	TRUE	1.44e-71
M32198	TRUE	2.72e-83
M32328	TRUE	1.06e-78
M32346	TRUE	5.16e-69
M32379	TRUE	5.43e-46
M32388	TRUE	5e-58
M32418	TRUE	3.82e-77
M32425	TRUE	1.98e-64
M32452	TRUE	2.23e-147
M32489	TRUE	1.11e-123
M32492	TRUE	9.39e-167
M32497	TRUE	4.42e-150
M32504	TRUE	1.25e-64
M32635	TRUE	1.88e-50
M32644	TRUE	3.18e-139
M32654	TRUE	4.58e-107
M32762	TRUE	5.68e-61
M32980	TRUE	1.94e-53
M33228	TRUE	1.91e-130
M33230	TRUE	3.19e-45
M33443	TRUE	1.59e-36
M33447	TRUE	2.98e-45
M33587	TRUE	3.59e-51
M33821	TRUE	1.61e-83
M33822	TRUE	5.19e-32
M33871	TRUE	7.54e-50
M33883	TRUE	5.29e-57
M33884	TRUE	1.1e-62
M33936	TRUE	1.41e-60
M33941	TRUE	1.46e-60
M33955	TRUE	2.35e-114
M33957	TRUE	1.23e-36
M33960	TRUE	8.32e-61
M33961	TRUE	4.47e-55
M33968	TRUE	1.04e-90
M33969	TRUE	3.87e-55
M33971	TRUE	1.04e-23
M33972	TRUE	2.09e-33
M33973	TRUE	1.21e-69
M34035	TRUE	6.64e-26
M34214	TRUE	1.09e-85
M34409	TRUE	3.9e-20
M34416	TRUE	6.02e-75
M34419	TRUE	8.96e-56
M34534	TRUE	1.12e-49
M34674	TRUE	1.12e-53
M34732	TRUE	7.13e-19
M34878	TRUE	5.44e-55
M35160	TRUE	2.06e-33
M35186	TRUE	3.4e-98
M35189	TRUE	6.14e-130
M35253	TRUE	5.09e-78
M35254	TRUE	5.35e-54
M35255	TRUE	6.55e-63
M35257	TRUE	3.31e-65
M35305	TRUE	1.06e-63
M35472	TRUE	6.79e-96
M35626	TRUE	1.01e-37
M35628	TRUE	3.24e-28
M35631	TRUE	4.08e-127
M35669	TRUE	1.78e-134
M35675	TRUE	4.5e-176
M35678	TRUE	6.53e-108
M35718	TRUE	2.24e-86
M35754	TRUE	3.31e-159
M36776	TRUE	4.61e-46
M36802	TRUE	8.71e-34
M36850	TRUE	5e-49
M37112	TRUE	2.28e-109
M37190	TRUE	2.2e-84
M37202	TRUE	7.72e-111
M37203	TRUE	1.27e-54
M37253	TRUE	4.21e-65
M37506	TRUE	2.22e-147
M38150	TRUE	9.06e-11
M38178	TRUE	3.81e-37
M38768	TRUE	1.68e-58

## Sheet: Table S5
Meta- analysis of significantly associated (IVW derived p < 0.05) between metabolites and PCOS
	common effect model			random effect model			Heterogeneity
Metabolites ID	OR	95% CI	P value	OR	95% CI	P value	P value	I2
M32328	1.347	[0.8010;2.2653]	0.2613	1.493	[0.4409;5.0564]	0.5196	0.0215	0.811
M32654	1.403	[0.7377;2.6687]	0.3019	1.624	[0.3832;6.8818]	0.5105	0.0295	0.789
M35186	1.497	[0.8527;2.6279]	0.16	1.742	[0.3646;8.3262]	0.4866	0.0067	0.864
M35472	0.856	[0.6090;1.2032]	0.3708	0.8086	[0.3979;1.6430]	0.5569	0.0414	0.76
M35678	1.853	[1.2736;2.6969]	0.0013	1.8533	[1.2736;2.6969]	0.0013	0.8633	0
M35718	2.445	[1.3021;4.5920]	0.0054	2.4453	[1.3021;4.5920]	0.0054	0.5043	0
M36776	0.638	[0.2514;1.6202]	0.3447	0.5425	[0.0549;5.3617]	0.6008	0.0153	0.83
Abbreviation: SNP, single nucleotide polymorphism; OR, odds ratio; P value, P-value from GWAS; SE, standard error of coefficient estimate; 95% CI, 95% confidence interval.

## Sheet: Table S6
Reverse causal analysis of PCOS on lipid metabolites
Exposure	Outcome	Methods	SNP	OR	Se	P value	lo_ci	up_ci	Cochran Q statistic	Heterogeneity p-value	MR-Egger Intercept	Intercept p-value
PCOS	M32328	MR Egger	8	1.0058	0.0388963	0.588353	0.989391	1.0225	3.8072	0.801697	0.00481073	0.488378
PCOS	M32328	Weighted median	8	1.004	0.011022	0.666337	0.983291	1.02671
PCOS	M32328	Inverse variance weighted	8	1.00581	0.0083978	0.490196	0.989391	1.0225
PCOS	M32328	Simple mode	8	1.00618	0.0156524	0.705586	0.97578	1.03753
PCOS	M32328	Weighted mode	8	1.00543	0.0140985	0.712247	0.978028	1.0336
PCOS	M32654	MR Egger	8	1.0173	0.0291147	0.57734	0.96087	1.07704	4.33152	0.631909	-0.00323084	0.531426
PCOS	M32654	Weighted median	8	0.996252	0.00807106	0.641773	0.980616	1.01214
PCOS	M32654	Inverse variance weighted	8	0.998277	0.0062817	0.783626	0.986061	1.01064
PCOS	M32654	Simple mode	8	0.998322	0.0118959	0.891684	0.975314	1.02187
PCOS	M32654	Weighted mode	8	0.995447	0.0106597	0.681429	0.974865	1.01646
PCOS	M35186	MR Egger	8	1.05612	0.0329794	0.148883	0.990011	1.12664	4.8016	0.68416	-0.00903838	0.146957
PCOS	M35186	Weighted median	8	1.00272	0.00884228	0.758468	0.985494	1.02025
PCOS	M35186	Inverse variance weighted	8	1.00085	0.00673551	0.900062	0.98772	1.01415
PCOS	M35186	Simple mode	8	1.00875	0.0130996	0.527181	0.983183	1.03499
PCOS	M35186	Weighted mode	8	1.00662	0.0115976	0.587416	0.983992	1.02976
PCOS	M35472	MR Egger	8	1.10834	0.0528506	0.0995594	0.99928	1.22931	5.24688	0.629864	-0.0131787	0.182583
PCOS	M35472	Weighted median	8	1.01978	0.0151528	0.196106	0.98994	1.05052
PCOS	M35472	Inverse variance weighted	8	1.02537	0.0112514	0.0259448	1.00301	1.04824
PCOS	M35472	Simple mode	8	1.02074	0.0220756	0.383346	0.977518	1.06588
PCOS	M35472	Weighted mode	8	1.01837	0.0207601	0.409712	0.977762	1.06066
PCOS	M35678	MR Egger	8	1.03058	0.0736668	0.696855	0.892017	1.19066	10.836	0.145933	-0.00432659	0.733484
PCOS	M35678	Weighted median	8	1.0063	0.0163585	0.700949	0.974549	1.03909
PCOS	M35678	Inverse variance weighted	8	1.0044	0.01413	0.755804	0.976969	1.03261
PCOS	M35678	Simple mode	8	1.03479	0.0306772	0.301806	0.9744	1.09891
PCOS	M35678	Weighted mode	8	0.97628	0.0298942	0.44837	0.920721	1.03519
PCOS	M35718	MR Egger	8	0.991928	0.0313896	0.804872	0.93274	1.05487	4.30848	0.743639	0.00136268	0.802665
PCOS	M35718	Weighted median	8	0.99824	0.00857245	0.837166	0.981607	1.01515
PCOS	M35718	Inverse variance weighted	8	0.999915	0.00653354	0.989564	0.987192	1.0128
PCOS	M35718	Simple mode	8	0.993812	0.0128847	0.644697	0.969029	1.01923
PCOS	M35718	Weighted mode	8	0.993456	0.0108571	0.564454	0.972539	1.01482
PCOS	M36776	MR Egger	8	0.993323	0.0285219	0.822097	0.939317	1.05043	5.81152	0.561922	0.0009078	0.855682
PCOS	M36776	Weighted median	8	1.00246	0.00830738	0.767544	0.986268	1.01891
PCOS	M36776	Inverse variance weighted	8	0.998584	0.00625539	0.820846	0.986416	1.0109
PCOS	M36776	Simple mode	8	0.98185	0.0110541	0.770728	0.98185	1.02533
PCOS	M36776	Weighted mode	8	0.981796	0.0109796	0.782612	0.981796	1.02498
Abbreviation: SNP, single nucleotide polymorphism; OR, odds ratio; P value: P-value from GWAS; SE, standard error of coefficient estimate; lo_ci, low of 95% confidence interval；up_ci, up of 95% confidence interval. Statement:Red bold font: IVW P<0.05;Yellow highlighted background: the lipid metabolite that are causally regulated by PCOS
